# Supplementary material for: Transcriptome and single-cell RNA sequencing analysis with 101 machine learning combinations and experimental verification reveals the mechanism of action of mannose metabolism in bladder cancer
Source: Front Immunol. 2026 Jan 28;17:1710823. doi: 10.3389/fimmu.2026.1710823 (PMC12891155; doi:10.3389/fimmu.2026.1710823)
Supplement: Supplementary Figure 1 — Analysis flowchart. [file DataSheet1.zip]

Archive with 9 entries (8 files):
- Supplementary Information/
- Supplementary Information/Figure S1.tif
- Supplementary Information/Figure S2.tif
- Supplementary Information/Table S1.xlsx
- Supplementary Information/Table S2.xlsx
- Supplementary Information/Table S3.xlsx
- Supplementary Information/Table S4.xlsx
- Supplementary Information/Table S5.xlsx
- Supplementary Information/Table S6.xlsx
