# Supplementary material for: Transcriptome and single-cell RNA sequencing analysis with 101 machine learning combinations and experimental verification reveals the mechanism of action of mannose metabolism in bladder cancer
Source: Front Immunol. 2026 Jan 28;17:1710823. doi: 10.3389/fimmu.2026.1710823 (PMC12891155; doi:10.3389/fimmu.2026.1710823)
Supplement: Supplementary Figure 1 — Analysis flowchart. [file DataSheet1.zip › Supplementary Information/Table S1.xlsx]

## Sheet: Sheet1
Table S1: List of clinical information
	TCGA-BLCA	GSE13507
age(year)
Mean (SD)	67.9 (±10.5)	65.2(±12.0)
gender
F	105 (26.0%)	30 (18.2%)
M	299 (74.0%)	135 (81.8%)
OS(days)
Mean (SD)	806.6 (±824.1)	1451.4 (±1131.1)
ajcc_stage
Stage I	3 (0.7%)	0
Stage II	127 (31.4%)	0
Stage III	141 (34.9%)	0
Stage IV	131 (32.4%)	0
Unknown	2 (0.5%)	0
pathologic_T
T0	1 (0.2%)	0
T1	4 (1.0%)	80 (48.5%)
T2	116 (28.7%)	31 (18.8%)
T3	193 (47.8%)	19 (11.5%)
T4	57 (14.1%)	11 (6.7%)
TX	1 (0.2%)	0
Ta	0	24 (14.5%)
Unknown	32 (7.9%)
pathologic_N
N0	235 (58.2%)	149 (90.3%)
N1	44 (10.9%)	8 (4.8%)
N2	76 (18.8%)	6 (3.6%)
N3	6 (1.5%)	1 (0.6%)
NX	37 (9.2%)	1 (0.6%)
Unknown	6 (1.5%)	0
pathologic_M
M0	197 (48.8%)	158 (95.8%)
M1	11 (2.7%)	7 (4.2%)
MX	193 (47.8%)	0
Unknown	3 (0.7%)	0
intravesical_therapy
No	0	47 (28.5%)
Unknown	0	62 (37.6%)
Yes	0	56 (33.9%)
invasiveness
muscle	0	62 (37.6%)
non-muscle	0	103 (62.4%)
recurrence
No	0	67 (40.6%)
Unknown	0	62 (37.6%)
Yes	0	36 (21.8%)
systemic_chemo
No	0	138 (83.6%)
Yes	0	27 (16.4%)
