# Supplementary material for: Transcriptome and single-cell RNA sequencing analysis with 101 machine learning combinations and experimental verification reveals the mechanism of action of mannose metabolism in bladder cancer
Source: Front Immunol. 2026 Jan 28;17:1710823. doi: 10.3389/fimmu.2026.1710823 (PMC12891155; doi:10.3389/fimmu.2026.1710823)
Supplement: Supplementary Figure 1 — Analysis flowchart. [file DataSheet1.zip › Supplementary Information/Table S2.xlsx]

## Sheet: supplementary Table 1
Table S2: summary table of MMRGs.
gene
AKR1B1
AKR1B10
ALDOA
ALDOB
ALDOC
APOB
AQP8
B4GAT1
CALR
CASQ1
CRPPA
CWH43
DMTN
DOLK
DPM1
DPM2
DPM3
EDEM1
EDEM2
EDEM3
ERP29
FBP1
FBP2
FCSK
FKRP
FKTN
FPGT
FTCD
GABARAP
GBA2
GFUS
GMDS
GMPPA
GMPPB
GPAA1
GUK1
HK1
HK2
HK3
HSD3B1
HSD3B2
HSP90B1
HYOU1
JPH4
KHK
LARGE1
LARGE2
MAN1A1
MAN1A2
MAN1B1
MAN1C1
MAN2A1
MAN2A2
MAN2B1
MAN2B2
MAN2C1
MANBA
MANEA
MANEAL
MPI
MPPE1
MTMR1
MTMR2
MTMR6
MTMR7
NAPEPLD
NUS1
PFKFB1
PFKFB2
PFKFB3
PFKFB4
PFKL
PFKM
PFKP
PGAP1
PGAP2
PGAP3
PGAP4
PGRMC1
PHPT1
PIGA
PIGB
PIGC
PIGF
PIGG
PIGH
PIGK
PIGL
PIGM
PIGN
PIGO
PIGP
PIGQ
PIGS
PIGT
PIGU
PIGV
PIGW
PIGX
PIGY
PIGZ
PMM1
PMM2
POMGNT1
POMGNT2
POMT1
POMT2
PPIB
PSEN1
RPL10
RXYLT1
RYR1
RYR2
RYR3
SLC30A5
SLC35C1
SLCO1B3-SLCO1B7
SLMAP
SORD
STX17
SVIP
SYVN1
TH
TMEM260
TMTC1
TMTC2
TMTC3
TMTC4
TPI1
TTYH1
