# Supplementary material for: Transcriptome and single-cell RNA sequencing analysis with 101 machine learning combinations and experimental verification reveals the mechanism of action of mannose metabolism in bladder cancer
Source: Front Immunol. 2026 Jan 28;17:1710823. doi: 10.3389/fimmu.2026.1710823 (PMC12891155; doi:10.3389/fimmu.2026.1710823)
Supplement: Supplementary Figure 1 — Analysis flowchart. [file DataSheet1.zip › Supplementary Information/Table S3.xlsx]

## Sheet: Sheet1
Table S3 Summary table of primers.
primer	sequence
MAP1A F	TTGACTCGGTGCTACTCACAC
MAP1A R	CCAGTCGCTGTAACTGCTAGAG
DSG1 F	GATCGAGAGGTCACTCCTTTCT
DSG1 R	TGCGTCAGTAGCATTGAGTATCA
SVIL F	CCGCCAAGAGGTTGCTTTTC
SVIL R	CTGCAATGTGGCTGCGATG
CRYAB F	GGTATCAGCACTGCAAGCAC
CRYAB R	TCCGGGATTTGGCAATGTGA
FBN2 F	CCAACACCGTGGGAAGCTAT
FBN2 R	AGGCTTCAGGAATGGTTCCG
ANLN F	ATGTCTTCGTGGCCGATTTGA
ANLN R	CTCTGACAGTGAGTTTCCTGTTT
Internal reference H-GAPDH F	ATGGGCAGCCGTTAGGAAAG
Internal reference H-GAPDH R	AGGAAAAGCATCACCCGGAG
