# Supplementary material for: Transcriptome and single-cell RNA sequencing analysis with 101 machine learning combinations and experimental verification reveals the mechanism of action of mannose metabolism in bladder cancer
Source: Front Immunol. 2026 Jan 28;17:1710823. doi: 10.3389/fimmu.2026.1710823 (PMC12891155; doi:10.3389/fimmu.2026.1710823)
Supplement: Supplementary Figure 1 — Analysis flowchart. [file DataSheet1.zip › Supplementary Information/Table S4.xlsx]

## Sheet: supplementary Table 2
Table S4: Summary table of GO analysis of candidate genes(TCGA-BLCA dataset)
	ONTOLOGY	ID	Description	GeneRatio	BgRatio	pvalue	p.adjust	qvalue	geneID	Count	richFactor
GO:0035269	BP	GO:0035269	protein O-linked mannosylation	4/19	17/18870	1.7323268223699e-09	1.09829520538252e-06	5.28815556302391e-07	DPM2/TMTC1/LARGE1/LARGE2	4	0.235294117647059
GO:0035268	BP	GO:0035268	protein mannosylation	4/19	22/18870	5.30744132222946e-09	1.35690994259389e-06	6.53335353399019e-07	DPM2/TMTC1/LARGE1/LARGE2	4	0.181818181818182
GO:0097502	BP	GO:0097502	mannosylation	4/19	23/18870	6.42070950754209e-09	1.35690994259389e-06	6.53335353399019e-07	DPM2/TMTC1/LARGE1/LARGE2	4	0.173913043478261
GO:0006000	BP	GO:0006000	fructose metabolic process	3/19	14/18870	3.12816980849236e-07	4.9581491464604e-05	2.38728748542838e-05	PFKFB4/AKR1B1/ALDOB	3	0.214285714285714
GO:0009247	BP	GO:0009247	glycolipid biosynthetic process	4/19	73/18870	7.64483406014477e-07	9.69364958826357e-05	4.66737237356207e-05	DPM2/PIGU/LARGE1/PGAP4	4	0.0547945205479452
GO:0006643	BP	GO:0006643	membrane lipid metabolic process	5/19	209/18870	1.62823022516629e-06	0.000172049660459238	8.28397833856533e-05	DPM2/PIGU/LARGE1/PGAP4/TH	5	0.0239234449760766
GO:0006493	BP	GO:0006493	protein O-linked glycosylation	4/19	97/18870	2.39667742487673e-06	0.000217070498195978	0.000104516759881842	DPM2/TMTC1/LARGE1/LARGE2	4	0.0412371134020619
GO:0006664	BP	GO:0006664	glycolipid metabolic process	4/19	107/18870	3.54698608802717e-06	0.000242276107282942	0.000116652948882705	DPM2/PIGU/LARGE1/PGAP4	4	0.0373831775700935
GO:1903509	BP	GO:1903509	liposaccharide metabolic process	4/19	108/18870	3.68106155485704e-06	0.000242276107282942	0.000116652948882705	DPM2/PIGU/LARGE1/PGAP4	4	0.037037037037037
GO:0006506	BP	GO:0006506	GPI anchor biosynthetic process	3/19	31/18870	3.82138970477826e-06	0.000242276107282942	0.000116652948882705	DPM2/PIGU/PGAP4	3	0.0967741935483871
GO:0006505	BP	GO:0006505	GPI anchor metabolic process	3/19	32/18870	4.21402393875135e-06	0.000242881016106214	0.000116944204998841	DPM2/PIGU/PGAP4	3	0.09375
GO:0071312	BP	GO:0071312	cellular response to alkaloid	3/19	37/18870	6.58043776162297e-06	0.00034766646173908	0.000167397100953567	RYR3/RYR2/TH	3	0.0810810810810811
GO:0051208	BP	GO:0051208	sequestering of calcium ion	4/19	143/18870	1.12188980811043e-05	0.000547137029493857	0.000263439712025931	RYR3/CALR/RYR2/JPH4	4	0.027972027972028
GO:0046467	BP	GO:0046467	membrane lipid biosynthetic process	4/19	149/18870	1.31957730047899e-05	0.000597580006074056	0.000287727381307449	DPM2/PIGU/LARGE1/PGAP4	4	0.0268456375838926
GO:0006486	BP	GO:0006486	protein glycosylation	4/19	193/18870	3.64559988302188e-05	0.00144456895364742	0.000695542082944965	DPM2/TMTC1/LARGE1/LARGE2	4	0.0207253886010363
GO:0043413	BP	GO:0043413	macromolecule glycosylation	4/19	193/18870	3.64559988302188e-05	0.00144456895364742	0.000695542082944965	DPM2/TMTC1/LARGE1/LARGE2	4	0.0207253886010363
GO:0071313	BP	GO:0071313	cellular response to caffeine	2/19	11/18870	5.25436032608528e-05	0.00195956732161063	0.000943507426975065	RYR3/RYR2	2	0.181818181818182
GO:0070085	BP	GO:0070085	glycosylation	4/19	217/18870	5.75750939914521e-05	0.00202792275503226	0.000976419722662053	DPM2/TMTC1/LARGE1/LARGE2	4	0.0184331797235023
GO:0019318	BP	GO:0019318	hexose metabolic process	4/19	233/18870	7.5895291833738e-05	0.00250082083523809	0.00120411429888601	PFKFB4/AKR1B1/ALDOB/HK3	4	0.0171673819742489
GO:0051651	BP	GO:0051651	maintenance of location in cell	4/19	237/18870	8.10710029207054e-05	0.00250082083523809	0.00120411429888601	RYR3/CALR/RYR2/JPH4	4	0.0168776371308017
GO:0051412	BP	GO:0051412	response to corticosterone	2/19	14/18870	8.67792718852335e-05	0.00250082083523809	0.00120411429888601	HSD3B1/TH	2	0.142857142857143
GO:0071415	BP	GO:0071415	cellular response to purine-containing compound	2/19	14/18870	8.67792718852335e-05	0.00250082083523809	0.00120411429888601	RYR3/RYR2	2	0.142857142857143
GO:0006497	BP	GO:0006497	protein lipidation	3/19	91/18870	9.94113323409658e-05	0.00264351082072869	0.00127281776193146	DPM2/PIGU/PGAP4	3	0.032967032967033
GO:0031000	BP	GO:0031000	response to caffeine	2/19	15/18870	0.000100069810248405	0.00264351082072869	0.00127281776193146	RYR3/RYR2	2	0.133333333333333
GO:0043279	BP	GO:0043279	response to alkaloid	3/19	93/18870	0.000106052657273082	0.00268949538844535	0.00129495876249237	RYR3/RYR2/TH	3	0.032258064516129
GO:0005996	BP	GO:0005996	monosaccharide metabolic process	4/19	261/18870	0.000117705153057013	0.00282225504103472	0.00135888089307666	PFKFB4/AKR1B1/ALDOB/HK3	4	0.0153256704980843
GO:0042158	BP	GO:0042158	lipoprotein biosynthetic process	3/19	97/18870	0.000120190672094539	0.00282225504103472	0.00135888089307666	DPM2/PIGU/PGAP4	3	0.0309278350515464
GO:0009101	BP	GO:0009101	glycoprotein biosynthetic process	4/19	299/18870	0.000198448852259042	0.00435972938936712	0.00209915577439227	DPM2/TMTC1/LARGE1/LARGE2	4	0.0133779264214047
GO:0016137	BP	GO:0016137	glycoside metabolic process	2/19	21/18870	0.000199419798567266	0.00435972938936712	0.00209915577439227	AKR1B1/TH	2	0.0952380952380952
GO:0006874	BP	GO:0006874	intracellular calcium ion homeostasis	4/19	308/18870	0.00022229204253093	0.00469777183215365	0.00226191902926209	RYR3/CALR/RYR2/JPH4	4	0.012987012987013
GO:0046835	BP	GO:0046835	carbohydrate phosphorylation	2/19	23/18870	0.000239965039909144	0.00490767210652894	0.00236298341506457	PFKFB4/HK3	2	0.0869565217391304
GO:0009651	BP	GO:0009651	response to salt stress	2/19	24/18870	0.000261622919135366	0.00502633123429763	0.00242011631736064	AKR1B1/TH	2	0.0833333333333333
GO:0046716	BP	GO:0046716	muscle cell cellular homeostasis	2/19	24/18870	0.000261622919135366	0.00502633123429763	0.00242011631736064	LARGE1/LARGE2	2	0.0833333333333333
GO:0006661	BP	GO:0006661	phosphatidylinositol biosynthetic process	3/19	131/18870	0.000292088598456832	0.0052997750232224	0.002551776119433	DPM2/PIGU/PGAP4	3	0.0229007633587786
GO:0055074	BP	GO:0055074	calcium ion homeostasis	4/19	331/18870	0.00029257433093499	0.0052997750232224	0.002551776119433	RYR3/CALR/RYR2/JPH4	4	0.0120845921450151
GO:0006720	BP	GO:0006720	isoprenoid metabolic process	3/19	133/18870	0.000305389810872191	0.00537825389147136	0.00258956272377004	DPM2/AKR1B1/TH	3	0.0225563909774436
GO:0042157	BP	GO:0042157	lipoprotein metabolic process	3/19	135/18870	0.000319076862763239	0.00539097914602413	0.00259568977643533	DPM2/PIGU/PGAP4	3	0.0222222222222222
GO:0051209	BP	GO:0051209	release of sequestered calcium ion into cytosol	3/19	136/18870	0.000326066586138452	0.00539097914602413	0.00259568977643533	RYR3/RYR2/JPH4	3	0.0220588235294118
GO:0051283	BP	GO:0051283	negative regulation of sequestering of calcium ion	3/19	137/18870	0.000333154574985718	0.00539097914602413	0.00259568977643533	RYR3/RYR2/JPH4	3	0.0218978102189781
GO:0051282	BP	GO:0051282	regulation of sequestering of calcium ion	3/19	139/18870	0.000347627740036323	0.00539097914602413	0.00259568977643533	RYR3/RYR2/JPH4	3	0.0215827338129496
GO:0060402	BP	GO:0060402	calcium ion transport into cytosol	2/19	28/18870	0.000357450249471777	0.00539097914602413	0.00259568977643533	RYR2/JPH4	2	0.0714285714285714
GO:0051235	BP	GO:0051235	maintenance of location	4/19	350/18870	0.000361698847688057	0.00539097914602413	0.00259568977643533	RYR3/CALR/RYR2/JPH4	4	0.0114285714285714
GO:0006936	BP	GO:0006936	muscle contraction	4/19	351/18870	0.000365634232301321	0.00539097914602413	0.00259568977643533	SLMAP/RYR3/RYR2/LARGE1	4	0.0113960113960114
GO:0051156	BP	GO:0051156	glucose 6-phosphate metabolic process	2/19	29/18870	0.000383697647556167	0.00552873428524113	0.00266201717204039	ALDOB/HK3	2	0.0689655172413793
GO:0010038	BP	GO:0010038	response to metal ion	4/19	359/18870	0.000398234805253541	0.00561068592290545	0.00270147587189537	RYR3/CALR/RYR2/TH	4	0.011142061281337
GO:1902074	BP	GO:1902074	response to salt	4/19	366/18870	0.000428429830693474	0.00590488070999266	0.00284312702290864	RYR3/CALR/RYR2/LARGE1	4	0.0109289617486339
GO:0009100	BP	GO:0009100	glycoprotein metabolic process	4/19	370/18870	0.000446403661334524	0.0060217004528955	0.00289937428414361	DPM2/TMTC1/LARGE1/LARGE2	4	0.0108108108108108
GO:0046488	BP	GO:0046488	phosphatidylinositol metabolic process	3/19	155/18870	0.000478215178195481	0.00631642547866531	0.00304128073852389	DPM2/PIGU/PGAP4	3	0.0193548387096774
GO:0014808	BP	GO:0014808	release of sequestered calcium ion into cytosol by sarcoplasmic reticulum	2/19	36/18870	0.00059289665934065	0.00763726694490727	0.0036772495666995	RYR3/RYR2	2	0.0555555555555556
GO:0008207	BP	GO:0008207	C21-steroid hormone metabolic process	2/19	37/18870	0.00062640044343088	0.00763726694490727	0.0036772495666995	HSD3B1/AKR1B1	2	0.0540540540540541
GO:0051385	BP	GO:0051385	response to mineralocorticoid	2/19	37/18870	0.00062640044343088	0.00763726694490727	0.0036772495666995	HSD3B1/TH	2	0.0540540540540541
GO:1903514	BP	GO:1903514	release of sequestered calcium ion into cytosol by endoplasmic reticulum	2/19	37/18870	0.00062640044343088	0.00763726694490727	0.0036772495666995	RYR3/RYR2	2	0.0540540540540541
GO:0032781	BP	GO:0032781	positive regulation of ATP-dependent activity	2/19	41/18870	0.000769394837002412	0.00920370427659489	0.00443146976625024	RYR2/ALDOB	2	0.0487804878048781
GO:0006941	BP	GO:0006941	striated muscle contraction	3/19	186/18870	0.000812863682470005	0.00954362175344413	0.00459513582682849	RYR3/RYR2/LARGE1	3	0.0161290322580645
GO:0070296	BP	GO:0070296	sarcoplasmic reticulum calcium ion transport	2/19	43/18870	0.000846256497455438	0.00968514453025091	0.00466327729333017	RYR3/RYR2	2	0.0465116279069767
GO:0021543	BP	GO:0021543	pallium development	3/19	191/18870	0.000877773998633756	0.00968514453025091	0.00466327729333017	HSD3B1/LARGE1/TH	3	0.0157068062827225
GO:0019320	BP	GO:0019320	hexose catabolic process	2/19	44/18870	0.000886022685732733	0.00968514453025091	0.00466327729333017	ALDOB/HK3	2	0.0454545454545455
GO:0120178	BP	GO:0120178	steroid hormone biosynthetic process	2/19	44/18870	0.000886022685732733	0.00968514453025091	0.00466327729333017	HSD3B1/AKR1B1	2	0.0454545454545455
GO:0051602	BP	GO:0051602	response to electrical stimulus	2/19	45/18870	0.000926676924864583	0.00995785034515501	0.00479458177003977	CALR/TH	2	0.0444444444444444
GO:0003012	BP	GO:0003012	muscle system process	4/19	452/18870	0.000946126889771464	0.00999740746858514	0.00481362803567938	SLMAP/RYR3/RYR2/LARGE1	4	0.00884955752212389
GO:1902075	BP	GO:1902075	cellular response to salt	3/19	199/18870	0.000988344632939881	0.0102540043161643	0.00493717624387787	RYR3/CALR/LARGE1	3	0.0150753768844221
GO:0071248	BP	GO:0071248	cellular response to metal ion	3/19	200/18870	0.00100275751987726	0.0102540043161643	0.00493717624387787	RYR3/CALR/TH	3	0.015
GO:0097553	BP	GO:0097553	calcium ion transmembrane import into cytosol	3/19	205/18870	0.00107682837309722	0.0108366537864069	0.00521771475686205	RYR3/RYR2/JPH4	3	0.0146341463414634
GO:1901654	BP	GO:1901654	response to ketone	3/19	208/18870	0.00112289355077647	0.0111236642373794	0.00535590673890091	CALR/HSD3B1/TH	3	0.0144230769230769
GO:0046474	BP	GO:0046474	glycerophospholipid biosynthetic process	3/19	210/18870	0.00115428782391175	0.011258745851693	0.00542094686533452	DPM2/PIGU/PGAP4	3	0.0142857142857143
GO:0046365	BP	GO:0046365	monosaccharide catabolic process	2/19	52/18870	0.00123598467428447	0.0118729436893387	0.00571667552699358	ALDOB/HK3	2	0.0384615384615385
GO:0071241	BP	GO:0071241	cellular response to inorganic substance	3/19	229/18870	0.00148058343624736	0.0138286731660678	0.00665833507912946	RYR3/CALR/TH	3	0.0131004366812227
GO:0019748	BP	GO:0019748	secondary metabolic process	2/19	57/18870	0.00148320153831642	0.0138286731660678	0.00665833507912946	AKR1B1/TH	2	0.0350877192982456
GO:0032412	BP	GO:0032412	regulation of monoatomic ion transmembrane transporter activity	3/19	231/18870	0.00151795724618767	0.013947607160623	0.00671560032638331	SLMAP/RYR2/JPH4	3	0.012987012987013
GO:0022898	BP	GO:0022898	regulation of transmembrane transporter activity	3/19	239/18870	0.00167339181814068	0.0151561487528742	0.00729749815429771	SLMAP/RYR2/JPH4	3	0.0125523012552301
GO:0048738	BP	GO:0048738	cardiac muscle tissue development	3/19	247/18870	0.00183849658220547	0.0164169976495531	0.00790458130229187	CALR/RYR2/LARGE1	3	0.0121457489878543
GO:0043462	BP	GO:0043462	regulation of ATP-dependent activity	2/19	64/18870	0.00186567079841272	0.0164282678638009	0.0079100077710481	RYR2/ALDOB	2	0.03125
GO:0045017	BP	GO:0045017	glycerolipid biosynthetic process	3/19	250/18870	0.00190294866891064	0.0165269788505389	0.00795753589018146	DPM2/PIGU/PGAP4	3	0.012
GO:0042446	BP	GO:0042446	hormone biosynthetic process	2/19	66/18870	0.00198267289936897	0.016831156614233	0.00810399372094899	HSD3B1/AKR1B1	2	0.0303030303030303
GO:0008654	BP	GO:0008654	phospholipid biosynthetic process	3/19	254/18870	0.00199106742281936	0.016831156614233	0.00810399372094899	DPM2/PIGU/PGAP4	3	0.0118110236220472
GO:0014706	BP	GO:0014706	striated muscle tissue development	3/19	264/18870	0.00222244023120222	0.0185398303497659	0.00892669898959341	CALR/RYR2/LARGE1	3	0.0113636363636364
GO:0014823	BP	GO:0014823	response to activity	2/19	72/18870	0.00235408812216788	0.0193830112916161	0.00933268018357738	RYR2/TH	2	0.0277777777777778
GO:0032409	BP	GO:0032409	regulation of transporter activity	3/19	271/18870	0.00239398300942088	0.0194587849740107	0.00936916427438671	SLMAP/RYR2/JPH4	3	0.011070110701107
GO:0007611	BP	GO:0007611	learning or memory	3/19	274/18870	0.00246995623438945	0.0198221804126951	0.00954413468318375	LARGE1/TH/JPH4	3	0.0109489051094891
GO:0021537	BP	GO:0021537	telencephalon development	3/19	276/18870	0.00252143105473109	0.0199823411087439	0.00962125007726338	HSD3B1/LARGE1/TH	3	0.0108695652173913
GO:0086001	BP	GO:0086001	cardiac muscle cell action potential	2/19	76/18870	0.00261857879662411	0.0204960365069097	0.00986858805745277	SLMAP/RYR2	2	0.0263157894736842
GO:0006970	BP	GO:0006970	response to osmotic stress	2/19	81/18870	0.00296800524515123	0.0226712689810347	0.0109159355877471	AKR1B1/TH	2	0.0246913580246914
GO:1901019	BP	GO:1901019	regulation of calcium ion transmembrane transporter activity	2/19	81/18870	0.00296800524515123	0.0226712689810347	0.0109159355877471	RYR2/JPH4	2	0.0246913580246914
GO:1901657	BP	GO:1901657	glycosyl compound metabolic process	2/19	82/18870	0.00304038325380857	0.0229476545585076	0.0110490118246176	AKR1B1/TH	2	0.024390243902439
GO:0051279	BP	GO:0051279	regulation of release of sequestered calcium ion into cytosol	2/19	83/18870	0.00311358851960836	0.0230905348260655	0.0111178069061248	RYR2/JPH4	2	0.0240963855421687
GO:0006650	BP	GO:0006650	glycerophospholipid metabolic process	3/19	298/18870	0.00313215456631172	0.0230905348260655	0.0111178069061248	DPM2/PIGU/PGAP4	3	0.0100671140939597
GO:0006096	BP	GO:0006096	glycolytic process	2/19	89/18870	0.00357010530207572	0.0260166294427127	0.0125266852704411	ALDOB/HK3	2	0.0224719101123595
GO:1904062	BP	GO:1904062	regulation of monoatomic cation transmembrane transport	3/19	315/18870	0.00366158002364162	0.0263800197157817	0.0127016531920582	SLMAP/RYR2/JPH4	3	0.00952380952380952
GO:0050890	BP	GO:0050890	cognition	3/19	317/18870	0.00372725050691199	0.0265514249593506	0.0127841826966822	LARGE1/TH/JPH4	3	0.00946372239747634
GO:0019319	BP	GO:0019319	hexose biosynthetic process	2/19	93/18870	0.00389079814366529	0.0274085113675977	0.0131968592007361	AKR1B1/ALDOB	2	0.021505376344086
GO:0021766	BP	GO:0021766	hippocampus development	2/19	94/18870	0.00397300072884086	0.0276800270558803	0.0133275906461984	HSD3B1/LARGE1	2	0.0212765957446809
GO:0048545	BP	GO:0048545	response to steroid hormone	3/19	330/18870	0.00417181914703732	0.0287492754263224	0.0138424205107646	CALR/HSD3B1/TH	3	0.00909090909090909
GO:0046364	BP	GO:0046364	monosaccharide biosynthetic process	2/19	102/18870	0.00465960482263903	0.0317654780382059	0.0152946847602187	AKR1B1/ALDOB	2	0.0196078431372549
GO:0070588	BP	GO:0070588	calcium ion transmembrane transport	3/19	352/18870	0.00499556750020554	0.0336935084588331	0.0162230075594581	RYR3/RYR2/JPH4	3	0.00852272727272727
GO:0032355	BP	GO:0032355	response to estradiol	2/19	113/18870	0.00568675622324724	0.0379516152161974	0.0182732332935368	CALR/TH	2	0.0176991150442478
GO:0006644	BP	GO:0006644	phospholipid metabolic process	3/19	375/18870	0.00595563940740479	0.0389265503535529	0.0187426525029559	DPM2/PIGU/PGAP4	3	0.008
GO:0044282	BP	GO:0044282	small molecule catabolic process	3/19	375/18870	0.00595563940740479	0.0389265503535529	0.0187426525029559	FTCD/ALDOB/HK3	3	0.008
GO:0006090	BP	GO:0006090	pyruvate metabolic process	2/19	118/18870	0.00618495695674318	0.0400128848017875	0.0192657091026372	ALDOB/HK3	2	0.0169491525423729
GO:0046486	BP	GO:0046486	glycerolipid metabolic process	3/19	390/18870	0.00663775878710572	0.0412559603458261	0.0198642346011781	DPM2/PIGU/PGAP4	3	0.00769230769230769
GO:0007613	BP	GO:0007613	memory	2/19	123/18870	0.00670246674388027	0.0412559603458261	0.0198642346011781	LARGE1/TH	2	0.016260162601626
GO:0010811	BP	GO:0010811	positive regulation of cell-substrate adhesion	2/19	123/18870	0.00670246674388027	0.0412559603458261	0.0198642346011781	CALR/GFUS	2	0.016260162601626
GO:0021761	BP	GO:0021761	limbic system development	2/19	123/18870	0.00670246674388027	0.0412559603458261	0.0198642346011781	HSD3B1/LARGE1	2	0.016260162601626
GO:2001257	BP	GO:2001257	regulation of cation channel activity	2/19	123/18870	0.00670246674388027	0.0412559603458261	0.0198642346011781	SLMAP/JPH4	2	0.016260162601626
GO:0010959	BP	GO:0010959	regulation of metal ion transport	3/19	398/18870	0.00701997871633956	0.0427948702515316	0.0206052006856121	SLMAP/RYR2/JPH4	3	0.00753768844221105
GO:0051384	BP	GO:0051384	response to glucocorticoid	2/19	127/18870	0.00713025234065925	0.0430531427045521	0.0207295556771046	HSD3B1/TH	2	0.015748031496063
GO:0010595	BP	GO:0010595	positive regulation of endothelial cell migration	2/19	130/18870	0.00745906653887109	0.0442347434559683	0.021298481823395	CALR/GFUS	2	0.0153846153846154
GO:0030900	BP	GO:0030900	forebrain development	3/19	407/18870	0.0074654850943038	0.0442347434559683	0.021298481823395	HSD3B1/LARGE1/TH	3	0.00737100737100737
GO:0055007	BP	GO:0055007	cardiac muscle cell differentiation	2/19	131/18870	0.00757018247593178	0.0444397749050069	0.0213972019300216	CALR/LARGE1	2	0.0152671755725191
GO:0048593	BP	GO:0048593	camera-type eye morphogenesis	2/19	133/18870	0.00779467236153325	0.0453378190569916	0.0218295990810685	LARGE1/TH	2	0.0150375939849624
GO:0060537	BP	GO:0060537	muscle tissue development	3/19	433/18870	0.00884615938525924	0.0483412400613039	0.023275709144576	CALR/RYR2/LARGE1	3	0.0069284064665127
GO:0014074	BP	GO:0014074	response to purine-containing compound	2/19	143/18870	0.00896190289301912	0.0483412400613039	0.023275709144576	RYR3/RYR2	2	0.013986013986014
GO:0051592	BP	GO:0051592	response to calcium ion	2/19	144/18870	0.00908269628651573	0.0483412400613039	0.023275709144576	RYR3/RYR2	2	0.0138888888888889
GO:0001508	BP	GO:0001508	action potential	2/19	146/18870	0.00932648448227786	0.0483412400613039	0.023275709144576	SLMAP/RYR2	2	0.0136986301369863
GO:0006816	BP	GO:0006816	calcium ion transport	3/19	445/18870	0.00953104555069799	0.0483412400613039	0.023275709144576	RYR3/RYR2/JPH4	3	0.00674157303370787
GO:0031960	BP	GO:0031960	response to corticosteroid	2/19	149/18870	0.00969764874581061	0.0483412400613039	0.023275709144576	HSD3B1/TH	2	0.0134228187919463
GO:0007612	BP	GO:0007612	learning	2/19	150/18870	0.00982282629162054	0.0483412400613039	0.023275709144576	TH/JPH4	2	0.0133333333333333
GO:0006547	BP	GO:0006547	histidine metabolic process	1/19	10/18870	0.0100257728271657	0.0483412400613039	0.023275709144576	FTCD	1	0.1
GO:0006702	BP	GO:0006702	androgen biosynthetic process	1/19	10/18870	0.0100257728271657	0.0483412400613039	0.023275709144576	HSD3B1	1	0.1
GO:0019852	BP	GO:0019852	L-ascorbic acid metabolic process	1/19	10/18870	0.0100257728271657	0.0483412400613039	0.023275709144576	AKR1B1	1	0.1
GO:0030638	BP	GO:0030638	polyketide metabolic process	1/19	10/18870	0.0100257728271657	0.0483412400613039	0.023275709144576	AKR1B1	1	0.1
GO:0030647	BP	GO:0030647	aminoglycoside antibiotic metabolic process	1/19	10/18870	0.0100257728271657	0.0483412400613039	0.023275709144576	AKR1B1	1	0.1
GO:0042538	BP	GO:0042538	hyperosmotic salinity response	1/19	10/18870	0.0100257728271657	0.0483412400613039	0.023275709144576	AKR1B1	1	0.1
GO:0044598	BP	GO:0044598	doxorubicin metabolic process	1/19	10/18870	0.0100257728271657	0.0483412400613039	0.023275709144576	AKR1B1	1	0.1
GO:0051124	BP	GO:0051124	synaptic assembly at neuromuscular junction	1/19	10/18870	0.0100257728271657	0.0483412400613039	0.023275709144576	LARGE1	1	0.1
GO:0071287	BP	GO:0071287	cellular response to manganese ion	1/19	10/18870	0.0100257728271657	0.0483412400613039	0.023275709144576	TH	1	0.1
GO:0072205	BP	GO:0072205	metanephric collecting duct development	1/19	10/18870	0.0100257728271657	0.0483412400613039	0.023275709144576	AKR1B1	1	0.1
GO:0097050	BP	GO:0097050	type B pancreatic cell apoptotic process	1/19	10/18870	0.0100257728271657	0.0483412400613039	0.023275709144576	RYR2	1	0.1
GO:1900543	BP	GO:1900543	negative regulation of purine nucleotide metabolic process	1/19	10/18870	0.0100257728271657	0.0483412400613039	0.023275709144576	ALDOB	1	0.1
GO:1901334	BP	GO:1901334	lactone metabolic process	1/19	10/18870	0.0100257728271657	0.0483412400613039	0.023275709144576	AKR1B1	1	0.1
GO:1905150	BP	GO:1905150	regulation of voltage-gated sodium channel activity	1/19	10/18870	0.0100257728271657	0.0483412400613039	0.023275709144576	SLMAP	1	0.1
GO:2000510	BP	GO:2000510	positive regulation of dendritic cell chemotaxis	1/19	10/18870	0.0100257728271657	0.0483412400613039	0.023275709144576	CALR	1	0.1
GO:0034765	BP	GO:0034765	regulation of monoatomic ion transmembrane transport	3/19	454/18870	0.0100647376783787	0.0483412400613039	0.023275709144576	SLMAP/RYR2/JPH4	3	0.0066079295154185
GO:0001678	BP	GO:0001678	intracellular glucose homeostasis	2/19	157/18870	0.010719308311831	0.0495648418809816	0.0238648582857125	TH/HK3	2	0.0127388535031847
GO:0006002	BP	GO:0006002	fructose 6-phosphate metabolic process	1/19	11/18870	0.0110230957495558	0.0495648418809816	0.0238648582857125	HK3	1	0.0909090909090909
GO:0006703	BP	GO:0006703	estrogen biosynthetic process	1/19	11/18870	0.0110230957495558	0.0495648418809816	0.0238648582857125	HSD3B1	1	0.0909090909090909
GO:0034975	BP	GO:0034975	protein folding in endoplasmic reticulum	1/19	11/18870	0.0110230957495558	0.0495648418809816	0.0238648582857125	CALR	1	0.0909090909090909
GO:0045980	BP	GO:0045980	negative regulation of nucleotide metabolic process	1/19	11/18870	0.0110230957495558	0.0495648418809816	0.0238648582857125	ALDOB	1	0.0909090909090909
GO:0071872	BP	GO:0071872	cellular response to epinephrine stimulus	1/19	11/18870	0.0110230957495558	0.0495648418809816	0.0238648582857125	RYR2	1	0.0909090909090909
GO:0086016	BP	GO:0086016	AV node cell action potential	1/19	11/18870	0.0110230957495558	0.0495648418809816	0.0238648582857125	RYR2	1	0.0909090909090909
GO:0086027	BP	GO:0086027	AV node cell to bundle of His cell signaling	1/19	11/18870	0.0110230957495558	0.0495648418809816	0.0238648582857125	RYR2	1	0.0909090909090909
GO:0086070	BP	GO:0086070	SA node cell to atrial cardiac muscle cell communication	1/19	11/18870	0.0110230957495558	0.0495648418809816	0.0238648582857125	RYR2	1	0.0909090909090909
GO:0006665	BP	GO:0006665	sphingolipid metabolic process	2/19	162/18870	0.0113811528820991	0.0501338285246744	0.0241388183167119	LARGE1/TH	2	0.0123456790123457
GO:0048592	BP	GO:0048592	eye morphogenesis	2/19	162/18870	0.0113811528820991	0.0501338285246744	0.0241388183167119	LARGE1/TH	2	0.0123456790123457
GO:0016052	BP	GO:0016052	carbohydrate catabolic process	2/19	163/18870	0.0115156534494307	0.0501338285246744	0.0241388183167119	ALDOB/HK3	2	0.0122699386503067
GO:0050905	BP	GO:0050905	neuromuscular process	2/19	163/18870	0.0115156534494307	0.0501338285246744	0.0241388183167119	LARGE1/JPH4	2	0.0122699386503067
GO:0035051	BP	GO:0035051	cardiocyte differentiation	2/19	165/18870	0.011786774986256	0.0501338285246744	0.0241388183167119	CALR/LARGE1	2	0.0121212121212121
GO:0042364	BP	GO:0042364	water-soluble vitamin biosynthetic process	1/19	12/18870	0.0120194667756317	0.0501338285246744	0.0241388183167119	AKR1B1	1	0.0833333333333333
GO:0042416	BP	GO:0042416	dopamine biosynthetic process	1/19	12/18870	0.0120194667756317	0.0501338285246744	0.0241388183167119	TH	1	0.0833333333333333
GO:0045472	BP	GO:0045472	response to ether	1/19	12/18870	0.0120194667756317	0.0501338285246744	0.0241388183167119	TH	1	0.0833333333333333
GO:0086067	BP	GO:0086067	AV node cell to bundle of His cell communication	1/19	12/18870	0.0120194667756317	0.0501338285246744	0.0241388183167119	RYR2	1	0.0833333333333333
GO:0098911	BP	GO:0098911	regulation of ventricular cardiac muscle cell action potential	1/19	12/18870	0.0120194667756317	0.0501338285246744	0.0241388183167119	RYR2	1	0.0833333333333333
GO:2000508	BP	GO:2000508	regulation of dendritic cell chemotaxis	1/19	12/18870	0.0120194667756317	0.0501338285246744	0.0241388183167119	CALR	1	0.0833333333333333
GO:0007204	BP	GO:0007204	positive regulation of cytosolic calcium ion concentration	2/19	173/18870	0.0128993279776416	0.0523312091968978	0.0251968299304339	RYR2/JPH4	2	0.0115606936416185
GO:0005513	BP	GO:0005513	detection of calcium ion	1/19	13/18870	0.013014886763502	0.0523312091968978	0.0251968299304339	RYR2	1	0.0769230769230769
GO:0042921	BP	GO:0042921	glucocorticoid receptor signaling pathway	1/19	13/18870	0.013014886763502	0.0523312091968978	0.0251968299304339	CALR	1	0.0769230769230769
GO:0071257	BP	GO:0071257	cellular response to electrical stimulus	1/19	13/18870	0.013014886763502	0.0523312091968978	0.0251968299304339	CALR	1	0.0769230769230769
GO:0071285	BP	GO:0071285	cellular response to lithium ion	1/19	13/18870	0.013014886763502	0.0523312091968978	0.0251968299304339	CALR	1	0.0769230769230769
GO:1903169	BP	GO:1903169	regulation of calcium ion transmembrane transport	2/19	174/18870	0.0130415316295108	0.0523312091968978	0.0251968299304339	RYR2/JPH4	2	0.0114942528735632
GO:0010634	BP	GO:0010634	positive regulation of epithelial cell migration	2/19	176/18870	0.0133280133562548	0.0528122529241598	0.0254284465349599	CALR/GFUS	2	0.0113636363636364
GO:0022900	BP	GO:0022900	electron transport chain	2/19	176/18870	0.0133280133562548	0.0528122529241598	0.0254284465349599	GFUS/AKR1B1	2	0.0113636363636364
GO:0009404	BP	GO:0009404	toxin metabolic process	1/19	14/18870	0.0140093565705491	0.053185221950468	0.0256080265077797	TH	1	0.0714285714285714
GO:0031958	BP	GO:0031958	corticosteroid receptor signaling pathway	1/19	14/18870	0.0140093565705491	0.053185221950468	0.0256080265077797	CALR	1	0.0714285714285714
GO:0042136	BP	GO:0042136	neurotransmitter biosynthetic process	1/19	14/18870	0.0140093565705491	0.053185221950468	0.0256080265077797	TH	1	0.0714285714285714
GO:0042415	BP	GO:0042415	norepinephrine metabolic process	1/19	14/18870	0.0140093565705491	0.053185221950468	0.0256080265077797	TH	1	0.0714285714285714
GO:0051775	BP	GO:0051775	response to redox state	1/19	14/18870	0.0140093565705491	0.053185221950468	0.0256080265077797	RYR2	1	0.0714285714285714
GO:0071472	BP	GO:0071472	cellular response to salt stress	1/19	14/18870	0.0140093565705491	0.053185221950468	0.0256080265077797	AKR1B1	1	0.0714285714285714
GO:0071871	BP	GO:0071871	response to epinephrine	1/19	14/18870	0.0140093565705491	0.053185221950468	0.0256080265077797	RYR2	1	0.0714285714285714
GO:0006694	BP	GO:0006694	steroid biosynthetic process	2/19	184/18870	0.0145013970142388	0.0547255101608773	0.02634965622888	HSD3B1/AKR1B1	2	0.0108695652173913
GO:0010226	BP	GO:0010226	response to lithium ion	1/19	15/18870	0.015002877053428	0.0556247020577387	0.0267826060048883	CALR	1	0.0666666666666667
GO:0051284	BP	GO:0051284	positive regulation of sequestering of calcium ion	1/19	15/18870	0.015002877053428	0.0556247020577387	0.0267826060048883	RYR2	1	0.0666666666666667
GO:0072044	BP	GO:0072044	collecting duct development	1/19	15/18870	0.015002877053428	0.0556247020577387	0.0267826060048883	AKR1B1	1	0.0666666666666667
GO:0006006	BP	GO:0006006	glucose metabolic process	2/19	193/18870	0.0158733010484758	0.0572944333850489	0.027586560985662	ALDOB/HK3	2	0.0103626943005181
GO:0003214	BP	GO:0003214	cardiac left ventricle morphogenesis	1/19	16/18870	0.0159954490680657	0.0572944333850489	0.027586560985662	RYR2	1	0.0625
GO:0048385	BP	GO:0048385	regulation of retinoic acid receptor signaling pathway	1/19	16/18870	0.0159954490680657	0.0572944333850489	0.027586560985662	CALR	1	0.0625
GO:0060033	BP	GO:0060033	anatomical structure regression	1/19	16/18870	0.0159954490680657	0.0572944333850489	0.027586560985662	TH	1	0.0625
GO:0070071	BP	GO:0070071	proton-transporting two-sector ATPase complex assembly	1/19	16/18870	0.0159954490680657	0.0572944333850489	0.027586560985662	ALDOB	1	0.0625
GO:2001256	BP	GO:2001256	regulation of store-operated calcium entry	1/19	16/18870	0.0159954490680657	0.0572944333850489	0.027586560985662	JPH4	1	0.0625
GO:0006570	BP	GO:0006570	tyrosine metabolic process	1/19	17/18870	0.0169870734696621	0.0598322476653654	0.028808487170772	TH	1	0.0588235294117647
GO:0009886	BP	GO:0009886	post-embryonic animal morphogenesis	1/19	17/18870	0.0169870734696621	0.0598322476653654	0.028808487170772	LARGE1	1	0.0588235294117647
GO:1901163	BP	GO:1901163	regulation of trophoblast cell migration	1/19	17/18870	0.0169870734696621	0.0598322476653654	0.028808487170772	CALR	1	0.0588235294117647
GO:0007626	BP	GO:0007626	locomotory behavior	2/19	201/18870	0.0171380886498963	0.0600306530609628	0.028904016914626	LARGE1/TH	2	0.00995024875621891
GO:0006044	BP	GO:0006044	N-acetylglucosamine metabolic process	1/19	18/18870	0.0179777511126938	0.0606270968374888	0.0291911972154603	LARGE1	1	0.0555555555555556
GO:0006735	BP	GO:0006735	NADH regeneration	1/19	18/18870	0.0179777511126938	0.0606270968374888	0.0291911972154603	HK3	1	0.0555555555555556
GO:0010042	BP	GO:0010042	response to manganese ion	1/19	18/18870	0.0179777511126938	0.0606270968374888	0.0291911972154603	TH	1	0.0555555555555556
GO:0061450	BP	GO:0061450	trophoblast cell migration	1/19	18/18870	0.0179777511126938	0.0606270968374888	0.0291911972154603	CALR	1	0.0555555555555556
GO:0061621	BP	GO:0061621	canonical glycolysis	1/19	18/18870	0.0179777511126938	0.0606270968374888	0.0291911972154603	HK3	1	0.0555555555555556
GO:0061718	BP	GO:0061718	glucose catabolic process to pyruvate	1/19	18/18870	0.0179777511126938	0.0606270968374888	0.0291911972154603	HK3	1	0.0555555555555556
GO:0071318	BP	GO:0071318	cellular response to ATP	1/19	18/18870	0.0179777511126938	0.0606270968374888	0.0291911972154603	RYR3	1	0.0555555555555556
GO:1901605	BP	GO:1901605	alpha-amino acid metabolic process	2/19	207/18870	0.0181142368444531	0.0607641595734565	0.0292571912274654	TH/FTCD	2	0.00966183574879227
GO:0008016	BP	GO:0008016	regulation of heart contraction	2/19	208/18870	0.01827920134245	0.0609948086900699	0.0293682459241578	RYR2/TH	2	0.00961538461538462
GO:0009226	BP	GO:0009226	nucleotide-sugar biosynthetic process	1/19	19/18870	0.0189674828509103	0.0610425590227266	0.0293912371186962	GFUS	1	0.0526315789473684
GO:0032026	BP	GO:0032026	response to magnesium ion	1/19	19/18870	0.0189674828509103	0.0610425590227266	0.0293912371186962	RYR3	1	0.0526315789473684
GO:0050884	BP	GO:0050884	neuromuscular process controlling posture	1/19	19/18870	0.0189674828509103	0.0610425590227266	0.0293912371186962	LARGE1	1	0.0526315789473684
GO:0061298	BP	GO:0061298	retina vasculature development in camera-type eye	1/19	19/18870	0.0189674828509103	0.0610425590227266	0.0293912371186962	LARGE1	1	0.0526315789473684
GO:0086014	BP	GO:0086014	atrial cardiac muscle cell action potential	1/19	19/18870	0.0189674828509103	0.0610425590227266	0.0293912371186962	RYR2	1	0.0526315789473684
GO:0086026	BP	GO:0086026	atrial cardiac muscle cell to AV node cell signaling	1/19	19/18870	0.0189674828509103	0.0610425590227266	0.0293912371186962	RYR2	1	0.0526315789473684
GO:0086066	BP	GO:0086066	atrial cardiac muscle cell to AV node cell communication	1/19	19/18870	0.0189674828509103	0.0610425590227266	0.0293912371186962	RYR2	1	0.0526315789473684
GO:0009612	BP	GO:0009612	response to mechanical stimulus	2/19	213/18870	0.0191136863857445	0.0611221009017964	0.0294295355495948	RYR2/LARGE1	2	0.00938967136150235
GO:0016051	BP	GO:0016051	carbohydrate biosynthetic process	2/19	214/18870	0.0192825066769415	0.0611221009017964	0.0294295355495948	AKR1B1/ALDOB	2	0.00934579439252336
GO:0048167	BP	GO:0048167	regulation of synaptic plasticity	2/19	214/18870	0.0192825066769415	0.0611221009017964	0.0294295355495948	LARGE1/JPH4	2	0.00934579439252336
GO:0002396	BP	GO:0002396	MHC protein complex assembly	1/19	20/18870	0.0199562695373373	0.0611221009017964	0.0294295355495948	CALR	1	0.05
GO:0002501	BP	GO:0002501	peptide antigen assembly with MHC protein complex	1/19	20/18870	0.0199562695373373	0.0611221009017964	0.0294295355495948	CALR	1	0.05
GO:0006098	BP	GO:0006098	pentose-phosphate shunt	1/19	20/18870	0.0199562695373373	0.0611221009017964	0.0294295355495948	ALDOB	1	0.05
GO:0006700	BP	GO:0006700	C21-steroid hormone biosynthetic process	1/19	20/18870	0.0199562695373373	0.0611221009017964	0.0294295355495948	AKR1B1	1	0.05
GO:0043605	BP	GO:0043605	amide catabolic process	1/19	20/18870	0.0199562695373373	0.0611221009017964	0.0294295355495948	FTCD	1	0.05
GO:0061620	BP	GO:0061620	glycolytic process through glucose-6-phosphate	1/19	20/18870	0.0199562695373373	0.0611221009017964	0.0294295355495948	HK3	1	0.05
GO:0071474	BP	GO:0071474	cellular hyperosmotic response	1/19	20/18870	0.0199562695373373	0.0611221009017964	0.0294295355495948	AKR1B1	1	0.05
GO:0010810	BP	GO:0010810	regulation of cell-substrate adhesion	2/19	220/18870	0.020308781143712	0.0619027271399682	0.0298053974275125	CALR/GFUS	2	0.00909090909090909
GO:0035809	BP	GO:0035809	regulation of urine volume	1/19	21/18870	0.0209441120242762	0.0632312715399575	0.0304450751230079	AKR1B1	1	0.0476190476190476
GO:0042745	BP	GO:0042745	circadian sleep/wake cycle	1/19	21/18870	0.0209441120242762	0.0632312715399575	0.0304450751230079	TH	1	0.0476190476190476
GO:0002115	BP	GO:0002115	store-operated calcium entry	1/19	22/18870	0.0219310111633035	0.0637810141171305	0.0307097693740127	JPH4	1	0.0454545454545455
GO:0009713	BP	GO:0009713	catechol-containing compound biosynthetic process	1/19	22/18870	0.0219310111633035	0.0637810141171305	0.0307097693740127	TH	1	0.0454545454545455
GO:0010881	BP	GO:0010881	regulation of cardiac muscle contraction by regulation of the release of sequestered calcium ion	1/19	22/18870	0.0219310111633035	0.0637810141171305	0.0307097693740127	RYR2	1	0.0454545454545455
GO:0019348	BP	GO:0019348	dolichol metabolic process	1/19	22/18870	0.0219310111633035	0.0637810141171305	0.0307097693740127	DPM2	1	0.0454545454545455
GO:0035584	BP	GO:0035584	calcium-mediated signaling using intracellular calcium source	1/19	22/18870	0.0219310111633035	0.0637810141171305	0.0307097693740127	RYR2	1	0.0454545454545455
GO:0042423	BP	GO:0042423	catecholamine biosynthetic process	1/19	22/18870	0.0219310111633035	0.0637810141171305	0.0307097693740127	TH	1	0.0454545454545455
GO:0086012	BP	GO:0086012	membrane depolarization during cardiac muscle cell action potential	1/19	22/18870	0.0219310111633035	0.0637810141171305	0.0307097693740127	SLMAP	1	0.0454545454545455
GO:1902644	BP	GO:1902644	tertiary alcohol metabolic process	1/19	22/18870	0.0219310111633035	0.0637810141171305	0.0307097693740127	AKR1B1	1	0.0454545454545455
GO:0010594	BP	GO:0010594	regulation of endothelial cell migration	2/19	231/18870	0.0222490049939366	0.0644103614892959	0.0310127923491546	CALR/GFUS	2	0.00865800865800866
GO:0006740	BP	GO:0006740	NADPH regeneration	1/19	23/18870	0.0229169678052766	0.0657436994956805	0.031654778106836	ALDOB	1	0.0434782608695652
GO:0021542	BP	GO:0021542	dentate gyrus development	1/19	23/18870	0.0229169678052766	0.0657436994956805	0.031654778106836	LARGE1	1	0.0434782608695652
GO:0002070	BP	GO:0002070	epithelial cell maturation	1/19	24/18870	0.0239019828003263	0.0670524650239242	0.0322849325202358	AKR1B1	1	0.0416666666666667
GO:0003091	BP	GO:0003091	renal water homeostasis	1/19	24/18870	0.0239019828003263	0.0670524650239242	0.0322849325202358	AKR1B1	1	0.0416666666666667
GO:0016093	BP	GO:0016093	polyprenol metabolic process	1/19	24/18870	0.0239019828003263	0.0670524650239242	0.0322849325202358	DPM2	1	0.0416666666666667
GO:0035902	BP	GO:0035902	response to immobilization stress	1/19	24/18870	0.0239019828003263	0.0670524650239242	0.0322849325202358	TH	1	0.0416666666666667
GO:0061615	BP	GO:0061615	glycolytic process through fructose-6-phosphate	1/19	24/18870	0.0239019828003263	0.0670524650239242	0.0322849325202358	HK3	1	0.0416666666666667
GO:0042445	BP	GO:0042445	hormone metabolic process	2/19	241/18870	0.0240775684023578	0.0672474817933694	0.0323788306825123	HSD3B1/AKR1B1	2	0.00829875518672199
GO:0060047	BP	GO:0060047	heart contraction	2/19	243/18870	0.024450560491228	0.0677157087409676	0.0326042761661641	RYR2/TH	2	0.00823045267489712
GO:0009110	BP	GO:0009110	vitamin biosynthetic process	1/19	25/18870	0.0248860569978635	0.0677157087409676	0.0326042761661641	AKR1B1	1	0.04
GO:0010842	BP	GO:0010842	retina layer formation	1/19	25/18870	0.0248860569978635	0.0677157087409676	0.0326042761661641	LARGE1	1	0.04
GO:0035994	BP	GO:0035994	response to muscle stretch	1/19	25/18870	0.0248860569978635	0.0677157087409676	0.0326042761661641	RYR2	1	0.04
GO:0086064	BP	GO:0086064	cell communication by electrical coupling involved in cardiac conduction	1/19	25/18870	0.0248860569978635	0.0677157087409676	0.0326042761661641	RYR2	1	0.04
GO:1901071	BP	GO:1901071	glucosamine-containing compound metabolic process	1/19	25/18870	0.0248860569978635	0.0677157087409676	0.0326042761661641	LARGE1	1	0.04
GO:0002026	BP	GO:0002026	regulation of the force of heart contraction	1/19	26/18870	0.0258691912465789	0.0680278234984273	0.032754555561255	RYR2	1	0.0384615384615385
GO:0002407	BP	GO:0002407	dendritic cell chemotaxis	1/19	26/18870	0.0258691912465789	0.0680278234984273	0.032754555561255	CALR	1	0.0384615384615385
GO:0006760	BP	GO:0006760	folic acid-containing compound metabolic process	1/19	26/18870	0.0258691912465789	0.0680278234984273	0.032754555561255	FTCD	1	0.0384615384615385
GO:0010882	BP	GO:0010882	regulation of cardiac muscle contraction by calcium ion signaling	1/19	26/18870	0.0258691912465789	0.0680278234984273	0.032754555561255	RYR2	1	0.0384615384615385
GO:0042537	BP	GO:0042537	benzene-containing compound metabolic process	1/19	26/18870	0.0258691912465789	0.0680278234984273	0.032754555561255	TH	1	0.0384615384615385
GO:0048596	BP	GO:0048596	embryonic camera-type eye morphogenesis	1/19	26/18870	0.0258691912465789	0.0680278234984273	0.032754555561255	TH	1	0.0384615384615385
GO:0060314	BP	GO:0060314	regulation of ryanodine-sensitive calcium-release channel activity	1/19	26/18870	0.0258691912465789	0.0680278234984273	0.032754555561255	JPH4	1	0.0384615384615385
GO:0042593	BP	GO:0042593	glucose homeostasis	2/19	251/18870	0.0259664562880432	0.0680278234984273	0.032754555561255	TH/HK3	2	0.00796812749003984
GO:0051924	BP	GO:0051924	regulation of calcium ion transport	2/19	251/18870	0.0259664562880432	0.0680278234984273	0.032754555561255	RYR2/JPH4	2	0.00796812749003984
GO:0033500	BP	GO:0033500	carbohydrate homeostasis	2/19	252/18870	0.0261586143794802	0.0680951158963031	0.0327869560184757	TH/HK3	2	0.00793650793650794
GO:0097305	BP	GO:0097305	response to alcohol	2/19	254/18870	0.0265446975537219	0.0680951158963031	0.0327869560184757	HSD3B1/TH	2	0.0078740157480315
GO:0003015	BP	GO:0003015	heart process	2/19	255/18870	0.0267386201460453	0.0680951158963031	0.0327869560184757	RYR2/TH	2	0.00784313725490196
GO:0006007	BP	GO:0006007	glucose catabolic process	1/19	27/18870	0.0268513863944413	0.0680951158963031	0.0327869560184757	HK3	1	0.037037037037037
GO:0006972	BP	GO:0006972	hyperosmotic response	1/19	27/18870	0.0268513863944413	0.0680951158963031	0.0327869560184757	AKR1B1	1	0.037037037037037
GO:0007274	BP	GO:0007274	neuromuscular synaptic transmission	1/19	27/18870	0.0268513863944413	0.0680951158963031	0.0327869560184757	LARGE1	1	0.037037037037037
GO:0010460	BP	GO:0010460	positive regulation of heart rate	1/19	27/18870	0.0268513863944413	0.0680951158963031	0.0327869560184757	RYR2	1	0.037037037037037
GO:0042133	BP	GO:0042133	neurotransmitter metabolic process	1/19	27/18870	0.0268513863944413	0.0680951158963031	0.0327869560184757	TH	1	0.037037037037037
GO:1903522	BP	GO:1903522	regulation of blood circulation	2/19	258/18870	0.0273238970361654	0.0690173335495173	0.0332309924113565	RYR2/TH	2	0.00775193798449612
GO:0001963	BP	GO:0001963	synaptic transmission, dopaminergic	1/19	28/18870	0.0278326432886989	0.0691995915491574	0.0333187473837882	TH	1	0.0357142857142857
GO:0014850	BP	GO:0014850	response to muscle activity	1/19	28/18870	0.0278326432886989	0.0691995915491574	0.0333187473837882	RYR2	1	0.0357142857142857
GO:0086010	BP	GO:0086010	membrane depolarization during action potential	1/19	28/18870	0.0278326432886989	0.0691995915491574	0.0333187473837882	SLMAP	1	0.0357142857142857
GO:1903779	BP	GO:1903779	regulation of cardiac conduction	1/19	28/18870	0.0278326432886989	0.0691995915491574	0.0333187473837882	RYR2	1	0.0357142857142857
GO:0003007	BP	GO:0003007	heart morphogenesis	2/19	264/18870	0.0285101304697655	0.0706071199915286	0.0339964549187171	RYR2/TH	2	0.00757575757575758
GO:0006833	BP	GO:0006833	water transport	1/19	29/18870	0.0288129627758827	0.0708039472864715	0.0340912248266258	LARGE1	1	0.0344827586206897
GO:0098901	BP	GO:0098901	regulation of cardiac muscle cell action potential	1/19	29/18870	0.0288129627758827	0.0708039472864715	0.0340912248266258	RYR2	1	0.0344827586206897
GO:0008209	BP	GO:0008209	androgen metabolic process	1/19	30/18870	0.0297923457018028	0.072647489134396	0.0349788674231693	HSD3B1	1	0.0333333333333333
GO:1901021	BP	GO:1901021	positive regulation of calcium ion transmembrane transporter activity	1/19	30/18870	0.0297923457018028	0.072647489134396	0.0349788674231693	RYR2	1	0.0333333333333333
GO:0001975	BP	GO:0001975	response to amphetamine	1/19	31/18870	0.0307707929115513	0.0744606210149752	0.0358518679965844	TH	1	0.032258064516129
GO:0010880	BP	GO:0010880	regulation of release of sequestered calcium ion into cytosol by sarcoplasmic reticulum	1/19	31/18870	0.0307707929115513	0.0744606210149752	0.0358518679965844	RYR2	1	0.032258064516129
GO:0090596	BP	GO:0090596	sensory organ morphogenesis	2/19	277/18870	0.0311509108989566	0.075093830836268	0.0361567506932056	LARGE1/TH	2	0.0072202166064982
GO:0009072	BP	GO:0009072	aromatic amino acid metabolic process	1/19	32/18870	0.031748305249504	0.0751060654036774	0.0361626414860808	TH	1	0.03125
GO:0010644	BP	GO:0010644	cell communication by electrical coupling	1/19	32/18870	0.031748305249504	0.0751060654036774	0.0361626414860808	RYR2	1	0.03125
GO:0042558	BP	GO:0042558	pteridine-containing compound metabolic process	1/19	32/18870	0.031748305249504	0.0751060654036774	0.0361626414860808	FTCD	1	0.03125
GO:0048384	BP	GO:0048384	retinoic acid receptor signaling pathway	1/19	32/18870	0.031748305249504	0.0751060654036774	0.0361626414860808	CALR	1	0.03125
GO:0095500	BP	GO:0095500	acetylcholine receptor signaling pathway	1/19	32/18870	0.031748305249504	0.0751060654036774	0.0361626414860808	LARGE1	1	0.03125
GO:0043542	BP	GO:0043542	endothelial cell migration	2/19	284/18870	0.0326121527658407	0.0757210809365211	0.0364587638578634	CALR/GFUS	2	0.00704225352112676
GO:0006536	BP	GO:0006536	glutamate metabolic process	1/19	33/18870	0.0327248835593167	0.0757210809365211	0.0364587638578634	FTCD	1	0.0303030303030303
GO:0033198	BP	GO:0033198	response to ATP	1/19	33/18870	0.0327248835593167	0.0757210809365211	0.0364587638578634	RYR3	1	0.0303030303030303
GO:0036336	BP	GO:0036336	dendritic cell migration	1/19	33/18870	0.0327248835593167	0.0757210809365211	0.0364587638578634	CALR	1	0.0303030303030303
GO:0040020	BP	GO:0040020	regulation of meiotic nuclear division	1/19	33/18870	0.0327248835593167	0.0757210809365211	0.0364587638578634	CALR	1	0.0303030303030303
GO:0050891	BP	GO:0050891	multicellular organismal-level water homeostasis	1/19	33/18870	0.0327248835593167	0.0757210809365211	0.0364587638578634	AKR1B1	1	0.0303030303030303
GO:0006688	BP	GO:0006688	glycosphingolipid biosynthetic process	1/19	34/18870	0.0337005286839316	0.0768566013870958	0.0370055029092774	LARGE1	1	0.0294117647058824
GO:0042462	BP	GO:0042462	eye photoreceptor cell development	1/19	34/18870	0.0337005286839316	0.0768566013870958	0.0370055029092774	TH	1	0.0294117647058824
GO:0086019	BP	GO:0086019	cell-cell signaling involved in cardiac conduction	1/19	34/18870	0.0337005286839316	0.0768566013870958	0.0370055029092774	RYR2	1	0.0294117647058824
GO:1905145	BP	GO:1905145	cellular response to acetylcholine	1/19	34/18870	0.0337005286839316	0.0768566013870958	0.0370055029092774	LARGE1	1	0.0294117647058824
GO:0072659	BP	GO:0072659	protein localization to plasma membrane	2/19	290/18870	0.0338861256489961	0.0770028805070377	0.0370759344961663	SLMAP/LARGE1	2	0.00689655172413793
GO:0006520	BP	GO:0006520	amino acid metabolic process	2/19	291/18870	0.0341003626787978	0.0771372038216621	0.0371406095106791	TH/FTCD	2	0.00687285223367698
GO:0008340	BP	GO:0008340	determination of adult lifespan	1/19	35/18870	0.0346752414655737	0.0771372038216621	0.0371406095106791	LARGE1	1	0.0285714285714286
GO:0048048	BP	GO:0048048	embryonic eye morphogenesis	1/19	35/18870	0.0346752414655737	0.0771372038216621	0.0371406095106791	TH	1	0.0285714285714286
GO:0086004	BP	GO:0086004	regulation of cardiac muscle cell contraction	1/19	35/18870	0.0346752414655737	0.0771372038216621	0.0371406095106791	RYR2	1	0.0285714285714286
GO:0086005	BP	GO:0086005	ventricular cardiac muscle cell action potential	1/19	35/18870	0.0346752414655737	0.0771372038216621	0.0371406095106791	RYR2	1	0.0285714285714286
GO:0090659	BP	GO:0090659	walking behavior	1/19	35/18870	0.0346752414655737	0.0771372038216621	0.0371406095106791	LARGE1	1	0.0285714285714286
GO:0010632	BP	GO:0010632	regulation of epithelial cell migration	2/19	295/18870	0.0349627194172327	0.0772347181551412	0.03718756145607	CALR/GFUS	2	0.00677966101694915
GO:0048562	BP	GO:0048562	embryonic organ morphogenesis	2/19	295/18870	0.0349627194172327	0.0772347181551412	0.03718756145607	RYR2/TH	2	0.00677966101694915
GO:0001666	BP	GO:0001666	response to hypoxia	2/19	298/18870	0.0356151330170588	0.0774023302082419	0.0372682645864024	RYR2/TH	2	0.00671140939597315
GO:0002474	BP	GO:0002474	antigen processing and presentation of peptide antigen via MHC class I	1/19	36/18870	0.0356490227457518	0.0774023302082419	0.0372682645864024	CALR	1	0.0277777777777778
GO:0007617	BP	GO:0007617	mating behavior	1/19	36/18870	0.0356490227457518	0.0774023302082419	0.0372682645864024	TH	1	0.0277777777777778
GO:0035137	BP	GO:0035137	hindlimb morphogenesis	1/19	36/18870	0.0356490227457518	0.0774023302082419	0.0372682645864024	LARGE1	1	0.0277777777777778
GO:0071711	BP	GO:0071711	basement membrane organization	1/19	36/18870	0.0356490227457518	0.0774023302082419	0.0372682645864024	LARGE1	1	0.0277777777777778
GO:0009225	BP	GO:0009225	nucleotide-sugar metabolic process	1/19	37/18870	0.0366218733652606	0.0781759855675933	0.0376407700723926	GFUS	1	0.027027027027027
GO:0031076	BP	GO:0031076	embryonic camera-type eye development	1/19	37/18870	0.0366218733652606	0.0781759855675933	0.0376407700723926	TH	1	0.027027027027027
GO:0033144	BP	GO:0033144	negative regulation of intracellular steroid hormone receptor signaling pathway	1/19	37/18870	0.0366218733652606	0.0781759855675933	0.0376407700723926	CALR	1	0.027027027027027
GO:0042755	BP	GO:0042755	eating behavior	1/19	37/18870	0.0366218733652606	0.0781759855675933	0.0376407700723926	TH	1	0.027027027027027
GO:1905144	BP	GO:1905144	response to acetylcholine	1/19	37/18870	0.0366218733652606	0.0781759855675933	0.0376407700723926	LARGE1	1	0.027027027027027
GO:0051146	BP	GO:0051146	striated muscle cell differentiation	2/19	305/18870	0.0371560600267829	0.0789220711923527	0.0380000010721937	CALR/LARGE1	2	0.00655737704918033
GO:0042044	BP	GO:0042044	fluid transport	1/19	38/18870	0.0375937941641806	0.0789220711923527	0.0380000010721937	LARGE1	1	0.0263157894736842
GO:0042401	BP	GO:0042401	biogenic amine biosynthetic process	1/19	38/18870	0.0375937941641806	0.0789220711923527	0.0380000010721937	TH	1	0.0263157894736842
GO:0043403	BP	GO:0043403	skeletal muscle tissue regeneration	1/19	38/18870	0.0375937941641806	0.0789220711923527	0.0380000010721937	LARGE1	1	0.0263157894736842
GO:0048741	BP	GO:0048741	skeletal muscle fiber development	1/19	38/18870	0.0375937941641806	0.0789220711923527	0.0380000010721937	LARGE1	1	0.0263157894736842
GO:0001662	BP	GO:0001662	behavioral fear response	1/19	39/18870	0.0385647859818784	0.079641935871371	0.038346607010954	LARGE1	1	0.0256410256410256
GO:0009309	BP	GO:0009309	amine biosynthetic process	1/19	39/18870	0.0385647859818784	0.079641935871371	0.038346607010954	TH	1	0.0256410256410256
GO:0045823	BP	GO:0045823	positive regulation of heart contraction	1/19	39/18870	0.0385647859818784	0.079641935871371	0.038346607010954	RYR2	1	0.0256410256410256
GO:0098926	BP	GO:0098926	postsynaptic signal transduction	1/19	39/18870	0.0385647859818784	0.079641935871371	0.038346607010954	LARGE1	1	0.0256410256410256
GO:1901661	BP	GO:1901661	quinone metabolic process	1/19	39/18870	0.0385647859818784	0.079641935871371	0.038346607010954	AKR1B1	1	0.0256410256410256
GO:0036293	BP	GO:0036293	response to decreased oxygen levels	2/19	315/18870	0.0394019661159257	0.0805951597509399	0.0388055725183008	RYR2/TH	2	0.00634920634920635
GO:0002209	BP	GO:0002209	behavioral defense response	1/19	40/18870	0.0395348496570068	0.0805951597509399	0.0388055725183008	LARGE1	1	0.025
GO:0008210	BP	GO:0008210	estrogen metabolic process	1/19	40/18870	0.0395348496570068	0.0805951597509399	0.0388055725183008	HSD3B1	1	0.025
GO:1903524	BP	GO:1903524	positive regulation of blood circulation	1/19	40/18870	0.0395348496570068	0.0805951597509399	0.0388055725183008	RYR2	1	0.025
GO:0009416	BP	GO:0009416	response to light stimulus	2/19	318/18870	0.0400858155034398	0.0814564327858359	0.0392202648313007	LARGE1/TH	2	0.00628930817610063
GO:0042417	BP	GO:0042417	dopamine metabolic process	1/19	41/18870	0.0405039860275066	0.0817819335714624	0.0393769894333789	TH	1	0.024390243902439
GO:1903115	BP	GO:1903115	regulation of actin filament-based movement	1/19	41/18870	0.0405039860275066	0.0817819335714624	0.0393769894333789	RYR2	1	0.024390243902439
GO:0006040	BP	GO:0006040	amino sugar metabolic process	1/19	42/18870	0.0414721959306074	0.0824243643260347	0.039686311895318	LARGE1	1	0.0238095238095238
GO:0014904	BP	GO:0014904	myotube cell development	1/19	42/18870	0.0414721959306074	0.0824243643260347	0.039686311895318	LARGE1	1	0.0238095238095238
GO:0030866	BP	GO:0030866	cortical actin cytoskeleton organization	1/19	42/18870	0.0414721959306074	0.0824243643260347	0.039686311895318	CALR	1	0.0238095238095238
GO:0048512	BP	GO:0048512	circadian behavior	1/19	42/18870	0.0414721959306074	0.0824243643260347	0.039686311895318	TH	1	0.0238095238095238
GO:1900026	BP	GO:1900026	positive regulation of substrate adhesion-dependent cell spreading	1/19	42/18870	0.0414721959306074	0.0824243643260347	0.039686311895318	CALR	1	0.0238095238095238
GO:0031647	BP	GO:0031647	regulation of protein stability	2/19	325/18870	0.0416992852038501	0.0826167088101279	0.0397789233852517	CALR/DPM2	2	0.00615384615384615
GO:0008202	BP	GO:0008202	steroid metabolic process	2/19	327/18870	0.0421648182690581	0.0832787999457409	0.0400977120774778	HSD3B1/AKR1B1	2	0.00611620795107034
GO:0019098	BP	GO:0019098	reproductive behavior	1/19	43/18870	0.042439480202825	0.0835609641260591	0.0402335706401413	TH	1	0.0232558139534884
GO:0006739	BP	GO:0006739	NADP metabolic process	1/19	44/18870	0.0434058396799668	0.0849361183861079	0.0408956904067264	ALDOB	1	0.0227272727272727
GO:0007622	BP	GO:0007622	rhythmic behavior	1/19	44/18870	0.0434058396799668	0.0849361183861079	0.0408956904067264	TH	1	0.0227272727272727
GO:0071214	BP	GO:0071214	cellular response to abiotic stimulus	2/19	334/18870	0.0438098906127883	0.0852008302101465	0.0410231458757139	CALR/AKR1B1	2	0.00598802395209581
GO:0104004	BP	GO:0104004	cellular response to environmental stimulus	2/19	334/18870	0.0438098906127883	0.0852008302101465	0.0410231458757139	CALR/AKR1B1	2	0.00598802395209581
GO:0033574	BP	GO:0033574	response to testosterone	1/19	45/18870	0.0443712751971282	0.0857664282773759	0.0412954743490603	CALR	1	0.0222222222222222
GO:0042596	BP	GO:0042596	fear response	1/19	45/18870	0.0443712751971282	0.0857664282773759	0.0412954743490603	LARGE1	1	0.0222222222222222
GO:0070482	BP	GO:0070482	response to oxygen levels	2/19	343/18870	0.045960401568758	0.0881495659291622	0.0424429256507671	RYR2/TH	2	0.00583090379008746
GO:0043010	BP	GO:0043010	camera-type eye development	2/19	344/18870	0.0462017753451983	0.0881495659291622	0.0424429256507671	LARGE1/TH	2	0.00581395348837209
GO:0003254	BP	GO:0003254	regulation of membrane depolarization	1/19	47/18870	0.0462993776883455	0.0881495659291622	0.0424429256507671	SLMAP	1	0.0212765957446809
GO:0014075	BP	GO:0014075	response to amine	1/19	47/18870	0.0462993776883455	0.0881495659291622	0.0424429256507671	TH	1	0.0212765957446809
GO:0055010	BP	GO:0055010	ventricular cardiac muscle tissue morphogenesis	1/19	47/18870	0.0462993776883455	0.0881495659291622	0.0424429256507671	RYR2	1	0.0212765957446809
GO:0001754	BP	GO:0001754	eye photoreceptor cell differentiation	1/19	48/18870	0.0472620463290471	0.0891789802756424	0.0429385759255127	TH	1	0.0208333333333333
GO:0046189	BP	GO:0046189	phenol-containing compound biosynthetic process	1/19	48/18870	0.0472620463290471	0.0891789802756424	0.0429385759255127	TH	1	0.0208333333333333
GO:1900542	BP	GO:1900542	regulation of purine nucleotide metabolic process	1/19	48/18870	0.0472620463290471	0.0891789802756424	0.0429385759255127	ALDOB	1	0.0208333333333333
GO:0006140	BP	GO:0006140	regulation of nucleotide metabolic process	1/19	49/18870	0.0482237943430597	0.090455282880177	0.0435530998426886	ALDOB	1	0.0204081632653061
GO:0042461	BP	GO:0042461	photoreceptor cell development	1/19	49/18870	0.0482237943430597	0.090455282880177	0.0435530998426886	TH	1	0.0204081632653061
GO:1990778	BP	GO:1990778	protein localization to cell periphery	2/19	353/18870	0.0483956786926593	0.0905099123632625	0.0435794032630685	SLMAP/LARGE1	2	0.0056657223796034
GO:0007517	BP	GO:0007517	muscle organ development	2/19	354/18870	0.0486418189546296	0.0906484032100808	0.0436460848927834	RYR2/LARGE1	2	0.00564971751412429
GO:0031589	BP	GO:0031589	cell-substrate adhesion	2/19	356/18870	0.0491355103551126	0.0906484032100808	0.0436460848927834	CALR/GFUS	2	0.00561797752808989
GO:0006693	BP	GO:0006693	prostaglandin metabolic process	1/19	50/18870	0.0491846225619366	0.0906484032100808	0.0436460848927834	AKR1B1	1	0.02
GO:0030865	BP	GO:0030865	cortical cytoskeleton organization	1/19	50/18870	0.0491846225619366	0.0906484032100808	0.0436460848927834	CALR	1	0.02
GO:2000649	BP	GO:2000649	regulation of sodium ion transmembrane transporter activity	1/19	50/18870	0.0491846225619366	0.0906484032100808	0.0436460848927834	SLMAP	1	0.02
GO:0005790	CC	GO:0005790	smooth endoplasmic reticulum	8/19	30/19886	1.20299065970763e-18	8.0600374200411e-17	5.1918544261066e-17	SLMAP/RYR3/CALR/HSD3B1/RYR2/TH/JPH4/FTCD	8	0.266666666666667
GO:0016529	CC	GO:0016529	sarcoplasmic reticulum	4/19	75/19886	8.63605073733463e-07	2.8930769970071e-05	1.86356884331958e-05	RYR3/CALR/RYR2/JPH4	4	0.0533333333333333
GO:0016528	CC	GO:0016528	sarcoplasm	4/19	93/19886	2.0506011575119e-06	4.57967591844324e-05	2.94998763010484e-05	RYR3/CALR/RYR2/JPH4	4	0.043010752688172
GO:0033017	CC	GO:0033017	sarcoplasmic reticulum membrane	3/19	44/19886	1.12221811349014e-05	0.000187971534009598	0.000121081428034462	RYR3/RYR2/JPH4	3	0.0681818181818182
GO:0140534	CC	GO:0140534	endoplasmic reticulum protein-containing complex	3/19	126/19886	0.000261680349307209	0.00350651668071659	0.00225871459402012	CALR/DPM2/PIGU	3	0.0238095238095238
GO:0042383	CC	GO:0042383	sarcolemma	3/19	141/19886	0.000364127840401293	0.00406609421781444	0.00261916516779878	SLMAP/RYR3/RYR2	3	0.0212765957446809
GO:0034704	CC	GO:0034704	calcium channel complex	2/19	79/19886	0.00282646804898632	0.0270533370402976	0.0174263443621713	RYR3/RYR2	2	0.0253164556962025
GO:0030018	CC	GO:0030018	Z disc	2/19	132/19886	0.00768294714539585	0.0588775422502422	0.0379258323999989	RYR3/RYR2	2	0.0151515151515152
GO:0005793	CC	GO:0005793	endoplasmic reticulum-Golgi intermediate compartment	2/19	134/19886	0.00790892358585343	0.0588775422502422	0.0379258323999989	CALR/FTCD	2	0.0149253731343284
GO:0031674	CC	GO:0031674	I band	2/19	146/19886	0.00932722854798439	0.0609955043027392	0.0392901127480331	RYR3/RYR2	2	0.0136986301369863
GO:0008303	CC	GO:0008303	caspase complex	1/19	10/19886	0.0100141872735841	0.0609955043027392	0.0392901127480331	PIGU	1	0.1
GO:0044194	CC	GO:0044194	cytolytic granule	1/19	13/19886	0.0129998172703099	0.0725823130925634	0.0467537287791846	CALR	1	0.0769230769230769
GO:0034703	CC	GO:0034703	cation channel complex	2/19	193/19886	0.0158726412181966	0.0764608404229889	0.0492520731711319	RYR3/RYR2	2	0.0103626943005181
GO:0044322	CC	GO:0044322	endoplasmic reticulum quality control compartment	1/19	16/19886	0.0159768920286842	0.0764608404229889	0.0492520731711319	CALR	1	0.0625
GO:0030017	CC	GO:0030017	sarcomere	2/19	216/19886	0.0196201032706999	0.0775598766770798	0.0499600148273412	RYR3/RYR2	2	0.00925925925925926
GO:0033162	CC	GO:0033162	melanosome membrane	1/19	21/19886	0.0209197347134091	0.0775598766770798	0.0499600148273412	TH	1	0.0476190476190476
GO:0045009	CC	GO:0045009	chitosome	1/19	21/19886	0.0209197347134091	0.0775598766770798	0.0499600148273412	TH	1	0.0476190476190476
GO:0090741	CC	GO:0090741	pigment granule membrane	1/19	21/19886	0.0209197347134091	0.0775598766770798	0.0499600148273412	TH	1	0.0476190476190476
GO:0071682	CC	GO:0071682	endocytic vesicle lumen	1/19	23/19886	0.0228902597938615	0.0775598766770798	0.0499600148273412	CALR	1	0.0434782608695652
GO:0030016	CC	GO:0030016	myofibril	2/19	236/19886	0.0231522019931581	0.0775598766770798	0.0499600148273412	RYR3/RYR2	2	0.00847457627118644
GO:0043292	CC	GO:0043292	contractile fiber	2/19	245/19886	0.0248216878513341	0.0791930040971135	0.0510119900704109	RYR3/RYR2	2	0.00816326530612245
GO:0098553	CC	GO:0098553	lumenal side of endoplasmic reticulum membrane	1/19	29/19886	0.0287792542228482	0.087645910587765	0.0564569101979319	CALR	1	0.0344827586206897
GO:0034702	CC	GO:0034702	monoatomic ion channel complex	2/19	300/19886	0.0360417402278607	0.104825862493555	0.0675233364059038	RYR3/RYR2	2	0.00666666666666667
GO:0098576	CC	GO:0098576	lumenal side of membrane	1/19	38/19886	0.0375495626842587	0.104825862493555	0.0675233364059038	CALR	1	0.0263157894736842
GO:0043198	CC	GO:0043198	dendritic shaft	1/19	41/19886	0.0404562414612486	0.108422727116146	0.0698402484173134	JPH4	1	0.024390243902439
GO:0043195	CC	GO:0043195	terminal bouton	1/19	45/19886	0.0443188425909379	0.114206248215109	0.0735656901307066	TH	1	0.0222222222222222
GO:0035252	MF	GO:0035252	UDP-xylosyltransferase activity	2/19	11/18496	6.07403877649686e-05	0.00297627900048346	0.00108693325474154	LARGE1/LARGE2	2	0.181818181818182
GO:0042285	MF	GO:0042285	xylosyltransferase activity	2/19	11/18496	6.07403877649686e-05	0.00297627900048346	0.00108693325474154	LARGE1/LARGE2	2	0.181818181818182
GO:0015278	MF	GO:0015278	calcium-release channel activity	2/19	18/18496	0.00016820312295015	0.00426098972760324	0.00155610795637497	RYR3/RYR2	2	0.111111111111111
GO:0016757	MF	GO:0016757	glycosyltransferase activity	4/19	268/18496	0.000173917948065438	0.00426098972760324	0.00155610795637497	TMTC1/LARGE1/PGAP4/LARGE2	4	0.0149253731343284
GO:0019200	MF	GO:0019200	carbohydrate kinase activity	2/19	21/18496	0.000230418233823102	0.0045161973829328	0.00164930946315483	PFKFB4/HK3	2	0.0952380952380952
GO:0016616	MF	GO:0016616	oxidoreductase activity, acting on the CH-OH group of donors, NAD or NADP as acceptor	3/19	125/18496	0.000315822830857214	0.00484885378548545	0.00177079515259404	HSD3B1/GFUS/AKR1B1	3	0.024
GO:0099604	MF	GO:0099604	ligand-gated calcium channel activity	2/19	27/18496	0.000383632000818726	0.00484885378548545	0.00177079515259404	RYR3/RYR2	2	0.0740740740740741
GO:0016614	MF	GO:0016614	oxidoreductase activity, acting on CH-OH group of donors	3/19	135/18496	0.000395824798815139	0.00484885378548545	0.00177079515259404	HSD3B1/GFUS/AKR1B1	3	0.0222222222222222
GO:0005217	MF	GO:0005217	intracellular ligand-gated monoatomic ion channel activity	2/19	30/18496	0.000474517468515134	0.00516696799049813	0.00188697005023562	RYR3/RYR2	2	0.0666666666666667
GO:0015020	MF	GO:0015020	glucuronosyltransferase activity	2/19	34/18496	0.000610379054201481	0.00598171473117452	0.00218451450977372	LARGE1/LARGE2	2	0.0588235294117647
GO:0016758	MF	GO:0016758	hexosyltransferase activity	3/19	196/18496	0.00116962154049958	0.0103165608039478	0.00376759470820864	TMTC1/LARGE1/LARGE2	3	0.0153061224489796
GO:0016763	MF	GO:0016763	pentosyltransferase activity	2/19	49/18496	0.00126713400055812	0.0103165608039478	0.00376759470820864	LARGE1/LARGE2	2	0.0408163265306122
GO:0043177	MF	GO:0043177	organic acid binding	3/19	207/18496	0.00136852337195225	0.0103165608039478	0.00376759470820864	RYR2/TH/FTCD	3	0.0144927536231884
GO:0030145	MF	GO:0030145	manganese ion binding	2/19	64/18496	0.00215123005138014	0.015058610359661	0.00549938509375375	LARGE1/LARGE2	2	0.03125
GO:0048029	MF	GO:0048029	monosaccharide binding	2/19	75/18496	0.00294013419332437	0.0184382280656969	0.00673361712388501	ALDOB/HK3	2	0.0266666666666667
GO:0030246	MF	GO:0030246	carbohydrate binding	3/19	273/18496	0.00301032294950153	0.0184382280656969	0.00673361712388501	CALR/ALDOB/HK3	3	0.010989010989011
GO:0099094	MF	GO:0099094	ligand-gated monoatomic cation channel activity	2/19	110/18496	0.00620960949074903	0.0357965723584356	0.0130728620857874	RYR3/RYR2	2	0.0181818181818182
GO:0009055	MF	GO:0009055	electron transfer activity	2/19	117/18496	0.00699721020534889	0.0360298455123346	0.013158053140917	GFUS/AKR1B1	2	0.0170940170940171
GO:0005262	MF	GO:0005262	calcium channel activity	2/19	128/18496	0.00832165344851768	0.0360298455123346	0.013158053140917	RYR3/RYR2	2	0.015625
GO:0033218	MF	GO:0033218	amide binding	3/19	405/18496	0.00900705843255092	0.0360298455123346	0.013158053140917	CALR/RYR2/FTCD	3	0.00740740740740741
GO:0008194	MF	GO:0008194	UDP-glycosyltransferase activity	2/19	145/18496	0.0105721037396931	0.0360298455123346	0.013158053140917	LARGE1/LARGE2	2	0.0137931034482759
GO:0015085	MF	GO:0015085	calcium ion transmembrane transporter activity	2/19	146/18496	0.0107120254512686	0.0360298455123346	0.013158053140917	RYR3/RYR2	2	0.0136986301369863
GO:0015276	MF	GO:0015276	ligand-gated monoatomic ion channel activity	2/19	146/18496	0.0107120254512686	0.0360298455123346	0.013158053140917	RYR3/RYR2	2	0.0136986301369863
GO:0019203	MF	GO:0019203	carbohydrate phosphatase activity	1/19	10/18496	0.0107632905281083	0.0360298455123346	0.013158053140917	PFKFB4	1	0.1
GO:0050308	MF	GO:0050308	sugar-phosphatase activity	1/19	10/18496	0.0107632905281083	0.0360298455123346	0.013158053140917	PFKFB4	1	0.1
GO:0022834	MF	GO:0022834	ligand-gated channel activity	2/19	147/18496	0.0108527739406886	0.0360298455123346	0.013158053140917	RYR3/RYR2	2	0.0136054421768707
GO:0005506	MF	GO:0005506	iron ion binding	2/19	153/18496	0.0117145285912854	0.0360298455123346	0.013158053140917	CALR/TH	2	0.0130718954248366
GO:0005536	MF	GO:0005536	glucose binding	1/19	11/18496	0.0118335455421422	0.0360298455123346	0.013158053140917	HK3	1	0.0909090909090909
GO:0008199	MF	GO:0008199	ferric iron binding	1/19	11/18496	0.0118335455421422	0.0360298455123346	0.013158053140917	TH	1	0.0909090909090909
GO:0016857	MF	GO:0016857	racemase and epimerase activity, acting on carbohydrates and derivatives	1/19	11/18496	0.0118335455421422	0.0360298455123346	0.013158053140917	GFUS	1	0.0909090909090909
GO:0016853	MF	GO:0016853	isomerase activity	2/19	158/18496	0.0124550718894002	0.0360298455123346	0.013158053140917	HSD3B1/GFUS	2	0.0126582278481013
GO:0004032	MF	GO:0004032	alditol:NADP+ 1-oxidoreductase activity	1/19	12/18496	0.0129027004834005	0.0360298455123346	0.013158053140917	AKR1B1	1	0.0833333333333333
GO:0005049	MF	GO:0005049	nuclear export signal receptor activity	1/19	12/18496	0.0129027004834005	0.0360298455123346	0.013158053140917	CALR	1	0.0833333333333333
GO:0005542	MF	GO:0005542	folic acid binding	1/19	13/18496	0.0139707564231502	0.0360298455123346	0.013158053140917	FTCD	1	0.0769230769230769
GO:0016840	MF	GO:0016840	carbon-nitrogen lyase activity	1/19	13/18496	0.0139707564231502	0.0360298455123346	0.013158053140917	FTCD	1	0.0769230769230769
GO:0034236	MF	GO:0034236	protein kinase A catalytic subunit binding	1/19	13/18496	0.0139707564231502	0.0360298455123346	0.013158053140917	RYR2	1	0.0769230769230769
GO:0052650	MF	GO:0052650	NADP-retinol dehydrogenase activity	1/19	13/18496	0.0139707564231502	0.0360298455123346	0.013158053140917	AKR1B1	1	0.0769230769230769
GO:1901338	MF	GO:1901338	catecholamine binding	1/19	13/18496	0.0139707564231502	0.0360298455123346	0.013158053140917	TH	1	0.0769230769230769
GO:0004559	MF	GO:0004559	alpha-mannosidase activity	1/19	15/18496	0.0161035755782681	0.0394537601667569	0.0144084623595031	MANEAL	1	0.0666666666666667
GO:0016863	MF	GO:0016863	intramolecular oxidoreductase activity, transposing C=C bonds	1/19	15/18496	0.0161035755782681	0.0394537601667569	0.0144084623595031	HSD3B1	1	0.0666666666666667
GO:0015923	MF	GO:0015923	mannosidase activity	1/19	16/18496	0.0171683409312487	0.0410365222259116	0.0149864850234264	MANEAL	1	0.0625
GO:0016854	MF	GO:0016854	racemase and epimerase activity	1/19	17/18496	0.018232011557947	0.0417082098234018	0.0152317844682671	GFUS	1	0.0588235294117647
GO:0031406	MF	GO:0031406	carboxylic acid binding	2/19	195/18496	0.0185469869259942	0.0417082098234018	0.0152317844682671	TH/FTCD	2	0.0102564102564103
GO:0016829	MF	GO:0016829	lyase activity	2/19	196/18496	0.0187261350227518	0.0417082098234018	0.0152317844682671	FTCD/ALDOB	2	0.0102040816326531
GO:0005516	MF	GO:0005516	calmodulin binding	2/19	204/18496	0.0201858795334968	0.0439603598729485	0.0160542667634828	RYR3/RYR2	2	0.00980392156862745
GO:0001846	MF	GO:0001846	opsonin binding	1/19	21/18496	0.0224757681141898	0.0478831581563175	0.0174868676403308	CALR	1	0.0476190476190476
GO:0008106	MF	GO:0008106	alcohol dehydrogenase (NADP+) activity	1/19	23/18496	0.0245911057131418	0.0512750714869766	0.0187255900167261	AKR1B1	1	0.0434782608695652
GO:0000030	MF	GO:0000030	mannosyltransferase activity	1/19	25/18496	0.0267020941814841	0.0533349822294528	0.0194778667647841	TMTC1	1	0.04
GO:0034237	MF	GO:0034237	protein kinase A regulatory subunit binding	1/19	25/18496	0.0267020941814841	0.0533349822294528	0.0194778667647841	RYR2	1	0.04
GO:0001848	MF	GO:0001848	complement binding	1/19	26/18496	0.0277559601398173	0.0533349822294528	0.0194778667647841	CALR	1	0.0384615384615385
GO:0050681	MF	GO:0050681	nuclear androgen receptor binding	1/19	26/18496	0.0277559601398173	0.0533349822294528	0.0194778667647841	CALR	1	0.0384615384615385
GO:0008198	MF	GO:0008198	ferrous iron binding	1/19	27/18496	0.0288087419913172	0.0542933983682517	0.0198278791033357	TH	1	0.037037037037037
GO:0051861	MF	GO:0051861	glycolipid binding	1/19	29/18496	0.0309110575991535	0.0571562951833404	0.0208734053301136	PIGU	1	0.0344827586206897
GO:0004033	MF	GO:0004033	aldo-keto reductase (NADP) activity	1/19	30/18496	0.0319605934657272	0.0580025585118753	0.0211824596069147	AKR1B1	1	0.0333333333333333
GO:0033764	MF	GO:0033764	steroid dehydrogenase activity, acting on the CH-OH group of donors, NAD or NADP as acceptor	1/19	32/18496	0.0340564265924961	0.0595987465368681	0.0217653854162569	HSD3B1	1	0.03125
GO:0140142	MF	GO:0140142	nucleocytoplasmic carrier activity	1/19	32/18496	0.0340564265924961	0.0595987465368681	0.0217653854162569	CALR	1	0.03125
GO:1901681	MF	GO:1901681	sulfur compound binding	2/19	275/18496	0.0350910563798983	0.0603319916707023	0.0220331655940266	RYR2/TH	2	0.00727272727272727
GO:0016229	MF	GO:0016229	steroid dehydrogenase activity	1/19	35/18496	0.0371920955425464	0.0628418166063716	0.0229497504255277	HSD3B1	1	0.0285714285714286
GO:0016620	MF	GO:0016620	oxidoreductase activity, acting on the aldehyde or oxo group of donors, NAD or NADP as acceptor	1/19	39/18496	0.0413579474985264	0.0675513142475931	0.0246696528938578	AKR1B1	1	0.0256410256410256
GO:0019825	MF	GO:0019825	oxygen binding	1/19	39/18496	0.0413579474985264	0.0675513142475931	0.0246696528938578	TH	1	0.0256410256410256
GO:0022839	MF	GO:0022839	monoatomic ion gated channel activity	2/19	325/18496	0.0474932556606665	0.074286895338119	0.0271294784263807	RYR3/RYR2	2	0.00615384615384615
GO:0008375	MF	GO:0008375	acetylglucosaminyltransferase activity	1/19	45/18496	0.0475746328486084	0.074286895338119	0.0271294784263807	LARGE1	1	0.0222222222222222
GO:0022836	MF	GO:0022836	gated channel activity	2/19	326/18496	0.0477558612887908	0.074286895338119	0.0271294784263807	RYR3/RYR2	2	0.00613496932515337
GO:0005261	MF	GO:0005261	monoatomic cation channel activity	2/19	333/18496	0.049609342800663	0.0759643061635152	0.0277420666977392	RYR3/RYR2	2	0.00600600600600601
