# Supplementary material for: Transcriptome and single-cell RNA sequencing analysis with 101 machine learning combinations and experimental verification reveals the mechanism of action of mannose metabolism in bladder cancer
Source: Front Immunol. 2026 Jan 28;17:1710823. doi: 10.3389/fimmu.2026.1710823 (PMC12891155; doi:10.3389/fimmu.2026.1710823)
Supplement: Supplementary Figure 1 — Analysis flowchart. [file DataSheet1.zip › Supplementary Information/Table S5.xlsx]

## Sheet: supplementary Table 3
Table S5: Summary table of KEGG analysis of candidate genes(TCGA-BLCA dataset)
	category	subcategory	ID	Description	GeneRatio	BgRatio	pvalue	p.adjust	qvalue	geneID	Count
hsa00051	Metabolism	Carbohydrate metabolism	hsa00051	Fructose and mannose metabolism	5/16	34/9392	1.94206887955602e-09	1.24292408291585e-07	1.0221415155558e-07	PFKFB4/GFUS/AKR1B1/ALDOB/HK3	5
hsa00563	Metabolism	Glycan biosynthesis and metabolism	hsa00563	Glycosylphosphatidylinositol (GPI)-anchor biosynthesis	3/16	30/9392	1.60156358529762e-05	0.000512500347295238	0.00042146410139411	DPM2/PIGU/PGAP4	3
hsa00515	Metabolism	Glycan biosynthesis and metabolism	hsa00515	Mannose type O-glycan biosynthesis	2/16	23/9392	0.00067421165978847	0.0143831820754874	0.0118282747331311	LARGE1/LARGE2	2
hsa00790	Metabolism	Metabolism of cofactors and vitamins	hsa00790	Folate biosynthesis	2/16	28/9392	0.00100232910478084	0.0160372656764934	0.0131885408523795	AKR1B1/TH	2
hsa00052	Metabolism	Carbohydrate metabolism	hsa00052	Galactose metabolism	2/16	32/9392	0.00131001062611439	0.0167681360142643	0.0137895855380463	AKR1B1/HK3	2
hsa01250	Metabolism	Global and overview maps	hsa01250	Biosynthesis of nucleotide sugars	2/16	37/9392	0.00175029427231544	0.0186698055713647	0.0153534585290828	GFUS/HK3	2
hsa00010	Metabolism	Carbohydrate metabolism	hsa00010	Glycolysis / Gluconeogenesis	2/16	67/9392	0.00564025134898378	0.051568012333566	0.0424079048795773	ALDOB/HK3	2
hsa04713	Organismal Systems	Environmental adaptation	hsa04713	Circadian entrainment	2/16	97/9392	0.0115296030685029	0.092236824548023	0.0758526517664662	RYR3/RYR2	2
hsa04066	Environmental Information Processing	Signal transduction	hsa04066	HIF-1 signaling pathway	2/16	110/9392	0.014655578824965	0.104217449421974	0.085705139327281	ALDOB/HK3	2
hsa01200	Metabolism	Global and overview maps	hsa01200	Carbon metabolism	2/16	117/9392	0.0164748122731068	0.105438798547884	0.0867095382795097	ALDOB/HK3	2
hsa04371	Environmental Information Processing	Signal transduction	hsa04371	Apelin signaling pathway	2/16	140/9392	0.0230911980048896	0.134348788392085	0.110484200980333	RYR3/RYR2	2
hsa04921	Organismal Systems	Endocrine system	hsa04921	Oxytocin signaling pathway	2/16	155/9392	0.0279076723713328	0.148840919313775	0.122402071804091	RYR3/RYR2	2
hsa00541	Metabolism	Glycan biosynthesis and metabolism	hsa00541	Biosynthesis of various nucleotide sugars	1/16	20/9392	0.0335591429090956	0.165214242014009	0.135866975340468	GFUS	1
hsa00340	Metabolism	Amino acid metabolism	hsa00340	Histidine metabolism	1/16	22/9392	0.0368563426509176	0.168486137832766	0.138557679138788	FTCD	1
