# Supplementary material for: Transcriptome and single-cell RNA sequencing analysis with 101 machine learning combinations and experimental verification reveals the mechanism of action of mannose metabolism in bladder cancer
Source: Front Immunol. 2026 Jan 28;17:1710823. doi: 10.3389/fimmu.2026.1710823 (PMC12891155; doi:10.3389/fimmu.2026.1710823)
Supplement: Supplementary Figure 1 — Analysis flowchart. [file DataSheet1.zip › Supplementary Information/Table S6.xlsx]

## Sheet: supplementary Table 4
Table S6: Summary table of GSEA analysis(TCGA-BLCA dataset)
ID	Description	setSize	enrichmentScore	NES	pvalue	p.adjust	qvalue	rank	leading_edge	core_enrichment
KEGG_RIBOSOME	KEGG_RIBOSOME	87	-0.815799	-3.56775	1e-10	2.65714285714286e-09	1.81954887218045e-09	2930	tags=90%, list=16%, signal=76%	RPL23A/RPS27/RPS13/RPL35A/RPL41/RPL7/RPL15/RPL5/RPL36AL/RPL36A/RPL10L/RPS27A/RPS3A/RPS23/RPL10A/RPS17/RPL27/RPL10/RPL6/RPS29/RPL7A/RPS25/RPS7/RPS5/RPLP0/RPS26/RPSA/RPL30/UBA52/RPL11/RPL22/RPS4X/RPL3L/RPL26/RPS3/RPL24/RPL4/RPS10/RPS18/RPL31/RPS24/RPL3/RPS8/RPL8/RPL39/RPS16/RPL23/RPS6/RPL38/RPS9/RPL14/RPL13A/RPS21/RPL27A/RPL35/RPS20/RPL12/RPL18A/RPS15A/RPS11/RPLP2/RPL37A/RPL37/RPLP1/RPS2/RPL9/RPL29…
KEGG_OXIDATIVE_PHOSPHORYLATION	KEGG_OXIDATIVE_PHOSPHORYLATION	129	-0.601522	-2.80465	1e-10	2.65714285714286e-09	1.81954887218045e-09	3317	tags=53%, list=18%, signal=44%	NDUFS3/NDUFA6/COX7A2/SDHA/ATP5MC1/NDUFA8/NDUFA10/ATP5PD/NDUFV3/NDUFB9/COX5A/NDUFC1/UQCRH/ATP6V1F/TCIRG1/LHPP/COX8A/NDUFV1/ATP5F1E/COX7B/UQCRHL/NDUFB2/NDUFS7/COX7C/NDUFC2/COX4I2/NDUFA9/UQCR11/ATP5MC2/ATP5PO/ATP5MG/NDUFS5/NDUFA1/NDUFA2/UQCRB/NDUFA7/NDUFB10/COX6C/ATP6V0C/UQCRQ/NDUFB1/ATP5MF/NDUFS8/COX6B1/NDUFB7/COX5B/NDUFA3/COX4I1/COX6A1/NDUFB8/UQCR10/NDUFA11/ATP5F1D/MT-CO3/ATP5ME/MT-CO2/MT-ND4/MT-A…
KEGG_PARKINSONS_DISEASE	KEGG_PARKINSONS_DISEASE	126	-0.590357	-2.76042	1e-10	2.65714285714286e-09	1.81954887218045e-09	4312	tags=60%, list=23%, signal=47%	NDUFA4/CASP9/NDUFB4/COX6B2/SLC25A31/NDUFA5/ATP5PF/UBE2J2/CYC1/PARK7/NDUFS6/ATP5F1C/NDUFS3/NDUFA6/COX7A2/UBE2L3/SDHA/ATP5MC1/NDUFA8/NDUFA10/SLC25A6/ATP5PD/NDUFV3/NDUFB9/COX5A/NDUFC1/UQCRH/COX8A/NDUFV1/ATP5F1E/COX7B/UQCRHL/NDUFB2/NDUFS7/COX7C/NDUFC2/UBA7/COX4I2/NDUFA9/SLC6A3/UQCR11/ATP5MC2/ATP5PO/NDUFS5/NDUFA1/NDUFA2/UQCRB/NDUFA7/NDUFB10/COX6C/UQCRQ/NDUFB1/NDUFS8/COX6B1/NDUFB7/COX5B/NDUFA3/COX4I1/C…
KEGG_ECM_RECEPTOR_INTERACTION	KEGG_ECM_RECEPTOR_INTERACTION	83	0.681185393985314	2.26576720403772	1e-10	2.65714285714286e-09	1.81954887218045e-09	4274	tags=71%, list=23%, signal=55%	CD36/THBS4/SPP1/TNXB/COL2A1/LAMA1/ITGB3/TNN/FN1/SV2B/COL4A4/TNC/ITGA7/LAMC2/ITGA5/THBS1/LAMA3/RELN/HSPG2/LAMA2/IBSP/ITGA4/COMP/ITGA11/GP1BA/COL6A3/COL6A1/COL6A2/ITGA1/COL4A1/ITGB8/THBS2/GP6/COL4A2/ITGB1/ITGA2B/COL5A2/SDC3/COL3A1/ITGA9/LAMA4/TNR/DAG1/LAMC1/GP9/GP5/COL1A2/VWF/COL11A1/LAMB2/LAMC3/LAMB4/COL5A1/COL6A6/ITGAV/COL5A3/SV2A/COL1A1/SDC2
KEGG_HUNTINGTONS_DISEASE	KEGG_HUNTINGTONS_DISEASE	178	-0.452255	-2.23189	1e-10	2.65714285714286e-09	1.81954887218045e-09	3443	tags=39%, list=18%, signal=32%	ATP5F1C/DNAL4/NDUFS3/NDUFA6/COX7A2/POLR2H/SDHA/ATP5MC1/NDUFA8/CLTB/POLR2K/NDUFA10/SLC25A6/ATP5PD/NDUFV3/POLR2F/NDUFB9/COX5A/GRIN1/NDUFC1/UQCRH/CREB3L4/COX8A/NDUFV1/ATP5F1E/PPARG/COX7B/UQCRHL/NDUFB2/NDUFS7/COX7C/NDUFC2/DNAI2/COX4I2/NDUFA9/TBPL2/UQCR11/ATP5MC2/ATP5PO/GRM5/NDUFS5/NDUFA1/NDUFA2/UQCRB/NDUFA7/NDUFB10/COX6C/UQCRQ/NDUFB1/NDUFS8/POLR2I/COX6B1/NDUFB7/POLR2J/COX5B/NDUFA3/COX4I1/COX6A1/CREB3…
KEGG_CYTOKINE_CYTOKINE_RECEPTOR_INTERACTION	KEGG_CYTOKINE_CYTOKINE_RECEPTOR_INTERACTION	247	0.564908179809698	2.07334170518037	1e-10	2.65714285714286e-09	1.81954887218045e-09	4201	tags=53%, list=22%, signal=42%	CNTFR/INHBE/CXCL5/LEP/PPBP/TPO/CCR3/CSF3R/PRLR/XCR1/IL6/GHR/PRL/CSF3/CXCR1/CXCL12/CXCR5/CXCL9/CXCL11/TNFSF8/CXCL3/CSF2RB/IL11/HGF/CXCL6/CCL13/CSF1R/CCL8/NGFR/CCR1/IL2RA/CD70/LIFR/PF4/CSF2RA/CCL7/EGFR/TGFB2/CCR2/IL10/TNFSF4/IFNB1/CXCL2/IL7R/CCL19/EGF/PDGFC/GDF5/IFNL2/FLT3/CCR8/TNFSF18/TNFRSF9/PDGFRA/IL10RA/CCL18/LIF/IFNL3/IL21/CXCL1/IL5RA/CCR4/CSF1/CCL5/OSMR/IL5/IL24/CXCL10/CCR5/IL1R1/TNFRSF8/AMHR…
KEGG_NEUROACTIVE_LIGAND_RECEPTOR_INTERACTION	KEGG_NEUROACTIVE_LIGAND_RECEPTOR_INTERACTION	262	0.547552636576706	2.01300022529983	1e-10	2.65714285714286e-09	1.81954887218045e-09	4212	tags=55%, list=23%, signal=43%	CGA/CCKBR/GPR50/LEP/CHRND/NTSR1/NPY2R/ADRA1B/GLP2R/AGTR1/FPR2/CTSG/GABRA2/P2RX1/GRID2/NPY5R/PRLR/CHRM2/GHR/PRL/MC4R/ADRA1A/GRM1/OPRK1/AVPR1A/F2RL2/DRD2/ADCYAP1R1/FPR1/GABRB2/GRPR/SSTR4/GABRG1/GLP1R/UTS2R/ADRB3/ADRA1D/PTGER3/MTNR1B/CHRNB2/PTGER2/HRH2/PTGFR/TACR2/TSHR/GABRP/P2RY13/HTR1E/C3AR1/CHRNA9/FPR3/P2RX7/GRM7/GABRQ/GRIA1/GRID1/GRM8/SSTR1/CYSLTR2/LHCGR/CHRNG/C5AR1/LPAR4/GRM6/GRIK2/HTR2B/GABRG3…
KEGG_HEMATOPOIETIC_CELL_LINEAGE	KEGG_HEMATOPOIETIC_CELL_LINEAGE	83	0.652109330705976	2.16905404608902	7.41629056958046e-10	1.72428755742746e-08	1.18075152489373e-08	3498	tags=59%, list=19%, signal=48%	CR1/CD36/TPO/CSF3R/IL6/CSF3/ITGB3/ITGAM/ANPEP/IL11/CSF1R/IL2RA/CD33/CSF2RA/ITGA5/THPO/IL7R/CD37/FLT3/CD14/FCGR1A/IL5RA/ITGA4/CSF1/GP1BA/IL5/IL1R1/FCER2/TFRC/CD4/ITGA1/KIT/EPO/CD5/KITLG/CD8B/ITGA2B/CD8A/CSF2/IL1R2/TNF/CR2/GP9/GP5/MME/CD22/CD38/CD3G/IL6R
KEGG_FOCAL_ADHESION	KEGG_FOCAL_ADHESION	199	0.530100197794984	1.92354551450397	1.6075706196102e-09	3.32231261386108e-08	2.27504146167057e-08	4246	tags=46%, list=23%, signal=36%	FLNC/THBS4/SPP1/TNXB/COL2A1/LAMA1/ITGB3/IGF1/TNN/FN1/HGF/COL4A4/TNC/PAK5/MYLK/ITGA7/LAMC2/EGFR/ACTN2/PAK3/ITGA5/RASGRF1/THBS1/LAMA3/EGF/PDGFC/PDGFRA/RELN/PIK3R5/PRKCG/LAMA2/IBSP/ITGA4/COMP/ITGA11/AKT3/COL6A3/ARHGAP5/COL6A1/COL6A2/FYN/FLNA/ITGA1/COL4A1/ITGB8/THBS2/ERBB2/COL4A2/ITGB1/PDGFRB/ITGA2B/PDGFB/COL5A2/RAF1/COL3A1/MYL9/PDGFD/ITGA9/LAMA4/TNR/LAMC1/ACTN1/SHC1/PIK3CD/COL1A2/PGF/ROCK1/VWF/COL11…
KEGG_CELL_ADHESION_MOLECULES_CAMS	KEGG_CELL_ADHESION_MOLECULES_CAMS	130	0.584076070052539	2.04615733197592	4.93463284422221e-09	9.17841709025332e-08	6.2851639384304e-08	4666	tags=56%, list=25%, signal=42%	L1CAM/CLDN19/NCAM2/CADM3/NCAM1/CLDN6/CNTNAP2/NRXN1/CDH2/CNTN2/CNTN1/PDCD1LG2/JAM3/ITGAM/SIGLEC1/NLGN1/CLDN3/VCAM1/NRXN2/NRCAM/ICAM1/CD28/CLDN20/CLDN18/ITGA4/PTPRC/NEGR1/SELPLG/CLDN9/ITGB2/VCAN/CD274/CD86/CD4/ITGB8/CD226/CLDN10/HLA-DOA/SELE/NFASC/ITGB1/CD8B/CD8A/SDC3/NECTIN3/ITGA9/PECAM1/SPN/ICOS/CD22/JAM2/CDH5/SELP/HLA-DQA1/ITGAL/CD80/CD6/PDCD1/HLA-DQB1/OCLN/HLA-DRA/ICAM3/ITGAV/CNTNAP1/NEO1/SDC2/…
KEGG_ALZHEIMERS_DISEASE	KEGG_ALZHEIMERS_DISEASE	163	-0.436307	-2.12277	6.86290625791942e-09	1.16045505815728e-07	7.94652303548564e-08	3445	tags=41%, list=18%, signal=34%	HSD17B10/ATP5F1C/ATP2A1/NDUFS3/NDUFA6/COX7A2/SDHA/BID/ATP5MC1/NDUFA8/NDUFA10/PSEN2/ATP5PD/NDUFV3/CAPN1/NDUFB9/COX5A/GRIN1/NDUFC1/UQCRH/BAD/COX8A/NDUFV1/ATP5F1E/COX7B/UQCRHL/NDUFB2/NDUFS7/COX7C/NDUFC2/COX4I2/NDUFA9/UQCR11/ATP5MC2/ATP5PO/NDUFS5/NDUFA1/NDUFA2/UQCRB/NDUFA7/NDUFB10/COX6C/GRIN2D/UQCRQ/NDUFB1/NDUFS8/COX6B1/PSENEN/NDUFB7/COX5B/NDUFA3/COX4I1/COX6A1/CALML6/NDUFB8/UQCR10/CHP2/ATP5F1D/CACNA1…
KEGG_CHEMOKINE_SIGNALING_PATHWAY	KEGG_CHEMOKINE_SIGNALING_PATHWAY	185	0.49319120222658	1.78807754064652	7.53870669077776e-07	1.16849953707055e-05	8.00160973319394e-06	5596	tags=52%, list=30%, signal=37%	CXCL5/PPBP/CCR3/XCR1/CXCR1/CXCL12/CXCR5/CXCL9/CXCL11/CXCL3/CXCL6/CCL13/CCL8/CCR1/PF4/CCL7/ADCY5/CCR2/HCK/CXCL2/CCL19/CCR8/GNG2/PIK3R5/DOCK2/CCL18/CXCL1/CCR4/AKT3/ITK/CCL5/ADCY7/CXCL10/ADCY2/CCR5/CXCL13/CCL2/CCL23/GRK5/CCR6/GNB4/NCF1/CCL4L2/ELMO1/PLCB4/CXCR6/RAF1/ADCY8/CCL20/SHC1/PIK3CD/LYN/CXCR3/RASGRP2/ADCY3/PREX1/CCL26/FOXO3/ROCK1/CCL4/PIK3R1/GRK1/CCL28/CCL21/STAT1/XCL2/CCR9/PIK3CG/PIK3CA/GNG11…
KEGG_CALCIUM_SIGNALING_PATHWAY	KEGG_CALCIUM_SIGNALING_PATHWAY	176	0.493701849338592	1.78100634465879	2.27186441155259e-06	3.25051369652909e-05	2.22587525342399e-05	3315	tags=38%, list=18%, signal=32%	CCKBR/NTSR1/ADRA1B/AGTR1/P2RX1/CACNA1E/CHRM2/PLN/ADRA1A/PLCD4/GRM1/AVPR1A/GRPR/ADRB3/ADRA1D/PTGER3/CAMK2B/CALML5/HRH2/PTGFR/NOS1/TACR2/SLC8A3/MYLK/P2RX7/EGFR/NOS2/CAMK2A/CYSLTR2/PLCZ1/PDE1A/LHCGR/CACNA1C/PDGFRA/PRKCG/HTR2B/SLC8A1/CHRM3/BDKRB1/ADCY7/ADCY2/HTR2A/BDKRB2/ITPR2/EDNRA/HTR6/PDE1C/RYR2/ERBB2/ITPR1/PDGFRB/PLCB4/ATP2B3/GNAL/CACNA1B/ADCY8/TACR1/NOS3/ATP2B4/CAMK4/CACNA1G/F2R/ADCY3/CALML3/CHR…
KEGG_REGULATION_OF_ACTIN_CYTOSKELETON	KEGG_REGULATION_OF_ACTIN_CYTOSKELETON	210	0.473868999647173	1.72663957316061	2.58577691466458e-06	3.43538932948294e-05	2.35247373439409e-05	4541	tags=42%, list=24%, signal=32%	FGF19/INSRR/FGF10/CHRM2/FGF2/FGF5/ITGB3/ITGAM/FN1/FGF16/PIP5K1B/FGF7/FGF3/IQGAP2/FGFR1/PAK5/MYLK/ITGA7/EGFR/ACTN2/PAK3/ITGA5/EGF/PDGFC/CD14/FGF8/PDGFRA/PIK3R5/FGF9/FGF11/CHRM3/ITGA4/ITGA11/ITGAD/BDKRB1/ITGB2/MYH10/NCKAP1L/GNA12/CFL2/BDKRB2/MRAS/ITGA1/FGF21/ITGB8/FGD1/FGF1/ITGB1/PDGFRB/ITGA2B/DIAPH3/PDGFB/RAF1/MYL9/PDGFD/ITGA9/ACTN1/PIK3CD/F2R/FGF18/RDX/ROCK1/GSN/CHRM1/ITGAL/ARHGEF4/ITGAX/PIP4K2A/…
KEGG_METABOLISM_OF_XENOBIOTICS_BY_CYTOCHROME_P450	KEGG_METABOLISM_OF_XENOBIOTICS_BY_CYTOCHROME_P450	68	-0.51884	-2.12791	3.95881911507517e-06	4.90853975304243e-05	3.36125246246822e-05	2094	tags=35%, list=11%, signal=31%	CYP2F1/GSTK1/DHDH/GSTO1/CYP2S1/GSTM4/GSTO2/UGT2B4/ADH6/GSTZ1/UGT2B15/GSTM2/GSTP1/UGT1A4/MGST2/CYP3A5/ADH1C/UGT2B28/CYP2C8/UGT2B7/UGT2B10/CYP1A2/CYP1A1/UGT2A3
KEGG_ARRHYTHMOGENIC_RIGHT_VENTRICULAR_CARDIOMYOPATHY_ARVC	KEGG_ARRHYTHMOGENIC_RIGHT_VENTRICULAR_CARDIOMYOPATHY_ARVC	74	0.585156236952709	1.92261331940381	4.22239978756338e-06	4.90853975304243e-05	3.36125246246822e-05	4618	tags=58%, list=25%, signal=44%	SGCG/DES/CACNG7/CDH2/ITGB3/CTNNA2/DMD/CACNA2D1/ITGA7/ACTN2/DSC2/ITGA5/CACNG6/CACNA1C/SLC8A1/LAMA2/ITGA4/ITGA11/ITGA1/ITGB8/RYR2/CACNA2D3/ITGB1/ITGA2B/SGCD/CACNG8/LEF1/GJA1/DSP/ITGA9/DAG1/SGCA/CACNG4/ACTN1/SGCB/CTNNB1/CACNG3/CACNA2D4/ITGAV/CACNG1/ITGA10/CACNG5/ATP2A2
KEGG_SPLICEOSOME	KEGG_SPLICEOSOME	126	-0.418872	-1.95858	4.63744162381901e-06	5.0739067178255e-05	3.47449186676223e-05	6353	tags=49%, list=34%, signal=33%	RBM25/SRSF4/PUF60/LSM2/LSM6/DDX39B/MAGOHB/SNRPC/TCERG1/SRSF7/PRPF38B/THOC1/TXNL4A/PRPF6/SF3B4/ACIN1/PPIE/RBM17/THOC3/CTNNBL1/BUD31/SNRPD3/PPIH/SRSF2/SF3B6/RBM8A/SNRPA1/HSPA1L/SNRPD1/HNRNPA1/LSM8/SF3B5/SART1/SYF2/SNRPG/SNRPE/HSPA1B/HNRNPA1L2/SNRPB/SRSF6/LSM5/SRSF5/SRSF8/MAGOH/CWC15/TRA2A/SF3A2/LSM4/U2AF1/SNU13/ISY1/XAB2/LSM3/PRPF31/SNRPA/SNRNP70/SNRPF/HSPA1A/PQBP1/CCDC12/SNRPD2/LSM7
KEGG_ASCORBATE_AND_ALDARATE_METABOLISM	KEGG_ASCORBATE_AND_ALDARATE_METABOLISM	25	-0.684637	-2.22076	1.28004009253607e-05	0.000132270809562061	9.05759363724356e-05	1424	tags=32%, list=8%, signal=30%	UGT2B4/UGT2B15/UGT1A4/MIOX/UGT2B28/UGT2B7/UGT2B10/UGT2A3
KEGG_DILATED_CARDIOMYOPATHY	KEGG_DILATED_CARDIOMYOPATHY	89	0.554696312094822	1.86140164576391	2.04731897949578e-05	0.000200421752729587	0.000137244097794454	4618	tags=57%, list=25%, signal=43%	SGCG/DES/CACNG7/PLN/ACTC1/ITGB3/IGF1/DMD/CACNA2D1/ITGA7/ADCY5/TGFB2/ITGA5/CACNG6/CACNA1C/SLC8A1/LAMA2/ITGA4/TPM1/ITGA11/ADCY7/ADCY2/ITGA1/ITGB8/RYR2/CACNA2D3/ITGB1/ITGA2B/SGCD/CACNG8/TGFB3/TNF/ADCY8/ITGA9/DAG1/SGCA/CACNG4/ADCY3/SGCB/CACNG3/ADCY9/CACNA2D4/ITGAV/TPM2/CACNG1/TTN/ITGA10/ADCY1/CACNG5/MYL3/ATP2A2
KEGG_JAK_STAT_SIGNALING_PATHWAY	KEGG_JAK_STAT_SIGNALING_PATHWAY	140	0.504035046224712	1.77652795993047	2.6848401680648e-05	0.000249690135630027	0.000170981926492548	4277	tags=44%, list=23%, signal=34%	IL13RA2/CNTFR/LEP/TPO/CSF3R/PRLR/IL6/GHR/PRL/CSF3/CSF2RB/IL11/IL2RA/LIFR/CSF2RA/IL10/IFNB1/IL7R/IFNL2/IL10RA/PIK3R5/LIF/IFNL3/IL21/IL5RA/AKT3/OSMR/IL5/IL24/IL2RB/CRLF2/IL6ST/EPO/SPRY4/CSF2/OSM/SPRY1/IL13/IL12B/PIK3CD/IFNL1/IFNG/IFNK/IL21R/IL6R/IL12RB1/CBL/PIK3R1/CCND2/LEPR/STAT1/PIK3CG/PTPN11/PIK3CA/CNTF/STAT3/IFNW1/IL12A/SPRED1/IL13RA1/JAK2
KEGG_RETINOL_METABOLISM	KEGG_RETINOL_METABOLISM	64	-0.495321	-1.99762	3.49852920697931e-05	0.000309869729761025	0.000212191495761653	1424	tags=28%, list=8%, signal=26%	UGT2B4/ADH6/DGAT1/UGT2B15/CYP4A22/CYP4A11/UGT1A4/DHRS3/CYP3A5/ADH1C/UGT2B28/CYP2C8/UGT2B7/UGT2B10/CYP1A2/CYP2A13/CYP1A1/UGT2A3
KEGG_MELANOMA	KEGG_MELANOMA	70	0.568097664869179	1.84596808521071	4.8898120942774e-05	0.000413411386152544	0.000283094384405534	4908	tags=56%, list=26%, signal=41%	FGF19/FGF10/FGF2/FGF5/IGF1/FGF16/HGF/FGF7/FGF3/FGFR1/EGFR/EGF/PDGFC/FGF8/PDGFRA/PIK3R5/FGF9/FGF11/AKT3/FGF21/FGF1/PDGFRB/PDGFB/RAF1/PDGFD/PIK3CD/FGF18/MITF/PIK3R1/CDK4/PIK3CG/PIK3CA/FGF22/FGF13/PIK3R3/FGF14/FGF12/E2F2/MET
KEGG_PENTOSE_AND_GLUCURONATE_INTERCONVERSIONS	KEGG_PENTOSE_AND_GLUCURONATE_INTERCONVERSIONS	28	-0.652155	-2.17757	6.51181974471419e-05	0.00052660803152906	0.000360608782201564	1879	tags=32%, list=10%, signal=29%	DHDH/DCXR/UGT2B4/UGT2B15/UGT1A4/UGT2B28/UGT2B7/UGT2B10/UGT2A3
KEGG_DRUG_METABOLISM_CYTOCHROME_P450	KEGG_DRUG_METABOLISM_CYTOCHROME_P450	70	-0.471003	-1.95626	8.68371498856409e-05	0.000672987911613717	0.000460846277901866	1560	tags=29%, list=8%, signal=26%	GSTM4/GSTO2/UGT2B4/ADH6/GSTZ1/UGT2B15/GSTM2/CYP2D6/GSTP1/UGT1A4/MGST2/CYP3A5/ADH1C/UGT2B28/CYP2C8/UGT2B7/UGT2B10/CYP1A2/CYP2A13/UGT2A3
KEGG_PATHWAYS_IN_CANCER	KEGG_PATHWAYS_IN_CANCER	324	0.403889163969531	1.5024869255438	0.000121956703851748	0.000897039462136338	0.000614271504915093	4908	tags=39%, list=26%, signal=29%	FGF19/FGF10/CSF3R/RXRG/FGF2/IL6/FGF5/LAMA1/IGF1/FN1/GLI2/FGF16/CTNNA2/HGF/COL4A4/CSF1R/FGF7/FGF3/NTRK1/FGFR1/RET/CSF2RA/MMP9/LAMC2/EGFR/TGFB2/NOS2/KLK3/LAMA3/RARB/EGF/FLT3/WNT10B/FGF8/PDGFRA/PIK3R5/PRKCG/FGF9/LAMA2/FGF11/BMP4/AKT3/NKX3-1/ZBTB16/RUNX1T1/WNT5B/WNT9B/SPI1/FGF21/COL4A1/KIT/ERBB2/FGF1/EGLN1/COL4A2/KITLG/ITGB1/PDGFRB/ITGA2B/CCNE2/PDGFB/FZD8/RAF1/LEF1/TGFB3/TGFBR2/HIF1A/LAMA4/LAMC1/PIK3…
KEGG_HYPERTROPHIC_CARDIOMYOPATHY_HCM	KEGG_HYPERTROPHIC_CARDIOMYOPATHY_HCM	83	0.531167108311113	1.76677454405433	0.0001253926129868	0.000897039462136338	0.000614271504915093	4618	tags=54%, list=25%, signal=41%	SGCG/DES/CACNG7/IL6/ACTC1/ITGB3/IGF1/DMD/CACNA2D1/ITGA7/TGFB2/ITGA5/CACNG6/CACNA1C/SLC8A1/LAMA2/ITGA4/TPM1/ITGA11/ITGA1/ITGB8/RYR2/CACNA2D3/ITGB1/PRKAA2/ITGA2B/SGCD/CACNG8/TGFB3/TNF/ITGA9/DAG1/SGCA/CACNG4/SGCB/CACNG3/CACNA2D4/ITGAV/TPM2/CACNG1/TTN/ITGA10/CACNG5/MYL3/ATP2A2
KEGG_PORPHYRIN_AND_CHLOROPHYLL_METABOLISM	KEGG_PORPHYRIN_AND_CHLOROPHYLL_METABOLISM	41	-0.535598	-1.94464	0.000289861374520581	0.00199682280225289	0.00136737724432711	1424	tags=20%, list=8%, signal=18%	UGT2B4/PPOX/UGT2B15/UGT1A4/UGT2B28/UGT2B7/UGT2B10/UGT2A3
KEGG_VIRAL_MYOCARDITIS	KEGG_VIRAL_MYOCARDITIS	68	0.535705439576837	1.73909036037751	0.000386057021061006	0.00256452163990525	0.00175612404317224	5020	tags=53%, list=27%, signal=39%	MYH11/SGCG/MYH2/DMD/ICAM1/CD28/LAMA2/MYH15/ITGB2/MYH4/MYH10/CD86/FYN/MYH1/HLA-DOA/MYH13/SGCD/DAG1/SGCA/PRF1/SGCB/HLA-DQA1/ITGAL/ABL2/CD80/HLA-DQB1/CD55/HLA-DRA/HLA-DRB5/ABL1/EIF4G1/CD40LG/HLA-DPA1/HLA-DMB/HLA-DRB1/MYH8
KEGG_LEISHMANIA_INFECTION	KEGG_LEISHMANIA_INFECTION	69	0.522810895603101	1.69814028186538	0.000598396635614344	0.00383799221462993	0.00262816671177262	5010	tags=52%, list=27%, signal=38%	CR1/FCGR3B/ITGAM/FCGR3A/TGFB2/IL10/NOS2/FCGR2A/FCGR1A/ITGA4/ITGB2/NCF2/NCF1/HLA-DOA/C3/ITGB1/TGFB3/TNF/IL12B/IFNG/HLA-DQA1/STAT1/HLA-DQB1/IL12A/TAB2/HLA-DRA/TLR2/TLR4/JAK2/HLA-DRB5/NCF4/HLA-DPA1/PRKCB/HLA-DMB/JUN/HLA-DRB1
KEGG_VASCULAR_SMOOTH_MUSCLE_CONTRACTION	KEGG_VASCULAR_SMOOTH_MUSCLE_CONTRACTION	114	0.471513595644924	1.62974929013022	0.000635964513673894	0.00386622089466222	0.0026474970472786	3250	tags=37%, list=17%, signal=31%	PLA2G3/ADRA1B/MYH11/AGTR1/ACTG2/ADRA1A/AVPR1A/ADRA1D/CALML5/MYLK/ADCY5/NPR1/PRKG1/PLA2G2D/KCNMA1/CACNA1C/PRKCG/KCNMB1/PLA2G2E/ACTA2/ADCY7/PLA2G5/ADCY2/CALD1/GNA12/CALCRL/PPP1R12B/ITPR2/EDNRA/RAMP1/ITPR1/PLCB4/RAF1/MYL9/GUCY1A2/ADCY8/GUCY1A1/IRAG1/GUCY1B1/ADCY3/CALML3/ROCK1
KEGG_STEROID_HORMONE_BIOSYNTHESIS	KEGG_STEROID_HORMONE_BIOSYNTHESIS	54	-0.466553	-1.82025	0.000644370149110369	0.00386622089466222	0.0026474970472786	1424	tags=28%, list=8%, signal=26%	AKR1D1/UGT2B4/HSD17B8/UGT2B15/UGT1A4/COMT/HSD3B2/HSD11B2/CYP3A5/UGT2B28/UGT2B7/UGT2B10/HSD17B2/CYP1A1/UGT2A3
KEGG_MAPK_SIGNALING_PATHWAY	KEGG_MAPK_SIGNALING_PATHWAY	264	0.390749605675116	1.43764560628459	0.000992655398670961	0.00576980950477496	0.00395102971181534	4829	tags=36%, list=26%, signal=27%	NTRK2/FGF19/PLA2G3/FLNC/FGF10/CACNG7/CACNA1E/FGF2/FGF5/FGF16/FGF7/FGF3/CACNA2D1/NTRK1/FGFR1/NGF/EGFR/TGFB2/RASGRP4/PLA2G2D/RASGRF1/CACNG6/EGF/CD14/FGF8/CACNA1C/PDGFRA/PRKCG/FGF9/MAPK8IP1/FGF11/PLA2G2E/AKT3/PLA2G5/IL1R1/NFATC2/GNA12/FLNA/MRAS/DUSP8/DUSP10/FGF21/PTPN5/CACNA2D3/FGF1/RASGRP1/MAPK8IP2/PDGFRB/IL1R2/PDGFB/MAPT/CACNA1B/CACNG8/RAF1/MAP3K20/TGFB3/TGFBR2/TNF/RASA1/CACNG4/HSPA8/CACNA1G/MAP3K…
KEGG_DRUG_METABOLISM_OTHER_ENZYMES	KEGG_DRUG_METABOLISM_OTHER_ENZYMES	51	-0.460723	-1.74962	0.00130164521085046	0.00733654573388441	0.00502389379626493	1424	tags=20%, list=8%, signal=18%	UGT2B4/UGT2B15/UGT1A4/CES5A/CYP3A5/UGT2B28/UGT2B7/UGT2B10/CYP2A13/UGT2A3
KEGG_GAP_JUNCTION	KEGG_GAP_JUNCTION	88	0.494077368951123	1.65751062265535	0.00147710647914096	0.00797280929631031	0.00545959210443434	5026	tags=48%, list=27%, signal=35%	TUBA3C/TUBB2B/GRM1/DRD2/ADCY5/EGFR/PRKG1/EGF/PDGFC/PDGFRA/PRKCG/HTR2B/ADCY7/ADCY2/HTR2A/ITPR2/ITPR1/PDGFRB/TUBAL3/PLCB4/PDGFB/RAF1/GJA1/PDGFD/GUCY1A2/ADCY8/TUBA1B/GUCY1A1/GUCY1B1/ADCY3/TUBB4A/ITPR3/TUBA1C/ADCY9/TUBB2A/TJP1/TUBA1A/ADCY1/PRKCB/TUBB6/TUBB1/MAPK7
KEGG_RNA_POLYMERASE	KEGG_RNA_POLYMERASE	29	-0.552863	-1.86703	0.00150025981382183	0.00797280929631031	0.00545959210443434	4988	tags=48%, list=27%, signal=35%	POLR2E/POLR2L/POLR3K/POLR3GL/POLR2G/POLR2H/POLR2K/POLR2F/POLR1D/POLR1C/POLR2I/POLR2J/POLR1H/POLR2J3
KEGG_AXON_GUIDANCE	KEGG_AXON_GUIDANCE	129	0.442453525769707	1.54782539081576	0.00223031235535573	0.0115147477393354	0.00788502816332532	3250	tags=29%, list=17%, signal=25%	L1CAM/NTNG1/UNC5D/EPHA6/EPHB1/CXCL12/SLIT2/UNC5A/NTN3/SEMA6D/SEMA3D/PAK5/NTN1/PAK3/LRRC4C/DPYSL2/NRP1/EPHA7/EPHA3/FYN/NFATC2/CFL2/EPHA5/PLXNC1/ROBO1/ITGB1/NFATC1/RASA1/SLIT1/ROBO2/DPYSL5/ABLIM2/UNC5C/EPHB2/SEMA3A/SRGAP1/NFATC3/ROCK1
KEGG_OLFACTORY_TRANSDUCTION	KEGG_OLFACTORY_TRANSDUCTION	183	-0.303785	-1.49532	0.002290568098685	0.0115147477393354	0.00788502816332532	1798	tags=21%, list=10%, signal=19%	OR1Q1/OR10A6/OR1G1/OR8K3/OR2F1/OR7A17/OR12D2/OR6S1/OR10J1/OR13D1/OR4D9/GUCY2D/OR7G2/OR2A12/OR8D1/OR6B3/OR7D4/OR1E1/OR10H5/OR10A3/OR9K2/CALML6/OR1A1/OR2K2/CLCA4/OR1I1/OR3A3/OR5P3/OR11G2/OR2G6/OR6C75/OR5AN1/OR5M11/OR5A1/OR5A2/OR6B2/OR4K2/OR13A1/OR1N2
KEGG_SMALL_CELL_LUNG_CANCER	KEGG_SMALL_CELL_LUNG_CANCER	84	0.479910779656501	1.60392546996507	0.00285051722628895	0.0139525316865722	0.00955436521830924	4845	tags=42%, list=26%, signal=31%	RXRG/LAMA1/FN1/COL4A4/LAMC2/NOS2/LAMA3/RARB/PIK3R5/LAMA2/AKT3/COL4A1/COL4A2/ITGB1/ITGA2B/CCNE2/LAMA4/LAMC1/PIK3CD/APAF1/LAMB2/PIK3R1/CCNE1/CDK4/BCL2/LAMC3/LAMB4/CDKN2B/PIK3CG/PIK3CA/ITGAV/PIK3R3/PIAS1/BIRC3/E2F2
KEGG_NOD_LIKE_RECEPTOR_SIGNALING_PATHWAY	KEGG_NOD_LIKE_RECEPTOR_SIGNALING_PATHWAY	62	0.496029871632262	1.5819261531192	0.00340165279874033	0.0162232671939923	0.0111093114344826	3137	tags=29%, list=17%, signal=24%	IL6/MEFV/CCL13/CCL8/CCL7/NLRP3/CASP5/CARD18/CXCL2/CXCL1/NOD2/CCL5/NAIP/CCL2/TNF/PYDC1/TNFAIP3/NLRC4
KEGG_LONG_TERM_DEPRESSION	KEGG_LONG_TERM_DEPRESSION	69	0.482563314568666	1.56741225156415	0.00388092827343758	0.0180463164714848	0.0123576926601565	3454	tags=39%, list=18%, signal=32%	PLA2G3/GRID2/GRM1/IGF1/GNAO1/NOS1/GRIA1/PRKG1/PLA2G2D/PRKCG/PLA2G2E/CRH/PPP1R17/PLA2G5/GRIA3/GNA12/GRIA2/ITPR2/ITPR1/PLCB4/RAF1/GUCY1A2/GUCY1A1/GUCY1B1/LYN/GNAZ/ITPR3
KEGG_LEUKOCYTE_TRANSENDOTHELIAL_MIGRATION	KEGG_LEUKOCYTE_TRANSENDOTHELIAL_MIGRATION	114	0.442733689265913	1.53027382977355	0.00441993938551731	0.020051432334298	0.0137307487971141	4653	tags=41%, list=25%, signal=31%	CLDN19/CLDN6/CXCL12/JAM3/ITGAM/CYBB/CLDN3/CTNNA2/VCAM1/MMP9/ACTN2/ICAM1/PIK3R5/PRKCG/CLDN20/CLDN18/ITGA4/ITK/ARHGAP5/CLDN9/ITGB2/NCF2/NCF1/CLDN10/ITGB1/MYL9/PECAM1/ACTN1/PIK3CD/ROCK1/JAM2/CDH5/ITGAL/PIK3R1/CTNNB1/PIK3CG/PTPN11/MSN/RHOH/PIK3CA/OCLN/VCL/CD99/PIK3R3/MMP2/NCF4/PRKCB
KEGG_ADIPOCYTOKINE_SIGNALING_PATHWAY	KEGG_ADIPOCYTOKINE_SIGNALING_PATHWAY	67	0.486142977256201	1.57272319159179	0.0052527607908125	0.0232622263593125	0.0159294249545943	4769	tags=40%, list=26%, signal=30%	ADIPOQ/PPARGC1A/CD36/NPY/LEP/SLC2A4/RXRG/IRS4/AKT3/ACSL6/PRKAA2/TNFRSF1B/POMC/TNF/IRS2/ACSL1/LEPR/PTPN11/SLC2A1/STAT3/PCK1/JAK2/G6PC2/ADIPOR2/SOCS3/ACACB/ACSL4
KEGG_RENIN_ANGIOTENSIN_SYSTEM	KEGG_RENIN_ANGIOTENSIN_SYSTEM	17	0.676498943908911	1.73297423839063	0.00538046829939797	0.02327365357414	0.0159372500422804	3173	tags=53%, list=17%, signal=44%	AGTR1/CTSG/CMA1/ANPEP/CPA3/AGTR2/ENPEP/REN/MME
KEGG_CARDIAC_MUSCLE_CONTRACTION	KEGG_CARDIAC_MUSCLE_CONTRACTION	77	-0.375335	-1.57644	0.00649985315842081	0.0274766519878698	0.018815364405955	2522	tags=36%, list=13%, signal=32%	COX5A/UQCRH/COX8A/CACNB3/COX7B/UQCRHL/COX7C/COX4I2/CACNB1/UQCR11/MYH7/UQCRB/COX6C/UQCRQ/COX6B1/COX5B/COX4I1/COX6A1/UQCR10/CACNA1F/CACNA1D/TNNI3/MT-CO3/MT-CO2/ATP1A4/MT-CO1/MT-CYB/COX6A2
KEGG_STARCH_AND_SUCROSE_METABOLISM	KEGG_STARCH_AND_SUCROSE_METABOLISM	49	-0.399205	-1.50046	0.007305496764751	0.0295791337166664	0.0202550943956799	1424	tags=20%, list=8%, signal=19%	UGT2B4/G6PC/UGT2B15/GYS2/UGT1A4/UGT2B28/UGT2B7/AMY2B/UGT2B10/UGT2A3
KEGG_TOLL_LIKE_RECEPTOR_SIGNALING_PATHWAY	KEGG_TOLL_LIKE_RECEPTOR_SIGNALING_PATHWAY	91	0.435666629291137	1.46754185031842	0.00731526962885298	0.0295791337166664	0.0202550943956799	4379	tags=35%, list=23%, signal=27%	SPP1/IL6/TLR8/CXCL9/CXCL11/TLR1/TLR7/IFNB1/CD14/PIK3R5/TLR6/AKT3/CCL5/CXCL10/CD86/TNF/IL12B/PIK3CD/LY96/CCL4/LBP/PIK3R1/CD80/STAT1/CTSK/PIK3CG/PIK3CA/IL12A/TAB2/TLR2/TLR4/PIK3R3
KEGG_GRAFT_VERSUS_HOST_DISEASE	KEGG_GRAFT_VERSUS_HOST_DISEASE	37	0.54117760107904	1.6012254887594	0.00917243523304492	0.0362994245392842	0.024856991337031	6987	tags=78%, list=37%, signal=49%	IL6/CD28/CD86/HLA-DOA/TNF/KIR2DL3/PRF1/IFNG/KLRD1/HLA-DQA1/CD80/HLA-DQB1/HLA-DRA/KIR3DL1/HLA-DRB5/FASLG/GZMB/HLA-DPA1/HLA-DMB/FAS/HLA-DRB1/HLA-C/HLA-B/HLA-DOB/KIR2DL1/HLA-DPB1/IL1B/HLA-DQA2/IL1A
KEGG_INTESTINAL_IMMUNE_NETWORK_FOR_IGA_PRODUCTION	KEGG_INTESTINAL_IMMUNE_NETWORK_FOR_IGA_PRODUCTION	45	0.515933580501455	1.57981659161574	0.00974064899926352	0.0377450148721461	0.0258468975638352	5201	tags=62%, list=28%, signal=45%	IL6/CXCL12/PIGR/IL10/CD28/ITGA4/IL5/CD86/TNFSF13B/TNFRSF13B/HLA-DOA/ICOS/HLA-DQA1/TNFRSF13C/CD80/CCL28/CCR9/HLA-DQB1/HLA-DRA/HLA-DRB5/CD40LG/HLA-DPA1/HLA-DMB/MAP3K14/IL15/CCL25/HLA-DRB1/CXCR4
KEGG_PRION_DISEASES	KEGG_PRION_DISEASES	34	0.548765949515148	1.59953709920641	0.0115157680591696	0.0437129154899091	0.0299335754062196	1976	tags=29%, list=11%, signal=26%	NCAM2/NCAM1/C7/IL6/C1QC/C1QB/C6/C1QA/CCL5/FYN
KEGG_AUTOIMMUNE_THYROID_DISEASE	KEGG_AUTOIMMUNE_THYROID_DISEASE	39	0.530259165557572	1.5845096871137	0.0137492912125457	0.05114736331067	0.0350245102466953	5234	tags=59%, list=28%, signal=43%	CGA/TPO/TSHR/IL10/CD28/IL5/CD86/HLA-DOA/PRF1/HLA-DQA1/CD80/HLA-DQB1/TSHB/HLA-DRA/HLA-DRB5/FASLG/CD40LG/GZMB/HLA-DPA1/HLA-DMB/FAS/HLA-DRB1/HLA-C
KEGG_ALLOGRAFT_REJECTION	KEGG_ALLOGRAFT_REJECTION	35	0.520541343362237	1.52878636719646	0.0143816314988995	0.05245065605481	0.0359169744348162	5234	tags=66%, list=28%, signal=47%	IL10/CD28/IL5/CD86/HLA-DOA/TNF/PRF1/IL12B/IFNG/HLA-DQA1/CD80/HLA-DQB1/IL12A/HLA-DRA/HLA-DRB5/FASLG/CD40LG/GZMB/HLA-DPA1/HLA-DMB/FAS/HLA-DRB1/HLA-C
KEGG_PROSTATE_CANCER	KEGG_PROSTATE_CANCER	89	0.424521938931344	1.42457380472832	0.0182081751524379	0.0651292418914125	0.0445989715272264	5563	tags=42%, list=30%, signal=29%	INSRR/IGF1/CREB5/FGFR1/EGFR/KLK3/EGF/PDGFC/PDGFRA/PIK3R5/AKT3/NKX3-1/ERBB2/PDGFRB/CCNE2/PDGFB/RAF1/LEF1/PDGFD/CREB3L1/PIK3CD/PIK3R1/CCNE1/BCL2/CTNNB1/PIK3CG/PIK3CA/CREB3L2/PIK3R3/E2F2/MTOR/PIK3CB/TCF7L1/TGFA/MAP2K1/NRAS/HSP90B1
KEGG_NATURAL_KILLER_CELL_MEDIATED_CYTOTOXICITY	KEGG_NATURAL_KILLER_CELL_MEDIATED_CYTOTOXICITY	120	0.406759555238849	1.41187777120094	0.0205018482173581	0.0719498824231814	0.0492695855868984	5558	tags=43%, list=30%, signal=31%	FCGR3B/FCGR3A/ULBP1/IFNB1/ICAM1/FCER1G/PIK3R5/PRKCG/ITGB2/FYN/RAET1L/NFATC2/TYROBP/LCP2/CSF2/NFATC1/RAF1/SH2D1A/TNF/MICB/CD48/KIR2DL3/PRF1/SHC1/PIK3CD/NCR1/NFATC3/IFNG/TNFRSF10C/KLRD1/ITGAL/PIK3R1/CD244/PIK3CG/PTPN11/PIK3CA/PIK3R3/KIR3DL1/FASLG/GZMB/PRKCB/TNFRSF10D/PPP3R2/FAS/SH2D1B/NFAT5/PIK3CB/HLA-C/NCR3/SHC4/MAP2K1/NRAS
KEGG_PEROXISOME	KEGG_PEROXISOME	78	-0.318135	-1.34634	0.0209274072899941	0.0720832917766464	0.0493609411713312	3841	tags=49%, list=21%, signal=39%	PXMP2/PEX11B/MLYCD/PEX13/PEX19/ECI2/PEX7/PEX6/NUDT19/PXMP4/IDH1/SOD1/MPV17/ACOT8/HMGCL/ABCD4/HAO1/PEX14/AGXT/DHRS4/MVK/NUDT12/PMVK/ACAA1/DAO/PEX16/GSTK1/EPHX2/ACSL5/CROT/HAO2/PRDX5/ECH1/PAOX/BAAT/DECR2/MPV17L/PEX11G
KEGG_BASE_EXCISION_REPAIR	KEGG_BASE_EXCISION_REPAIR	33	-0.429281	-1.48307	0.0253902905368327	0.0858653461791069	0.058798567558981	5554	tags=55%, list=30%, signal=38%	UNG/POLB/MUTYH/POLD2/OGG1/APEX1/LIG1/XRCC1/APEX2/MPG/NEIL2/PARP3/POLD4/POLE4/POLL/SMUG1/NTHL1/NEIL1
KEGG_COMPLEMENT_AND_COAGULATION_CASCADES	KEGG_COMPLEMENT_AND_COAGULATION_CASCADES	69	0.438916202281457	1.42564221542803	0.029940119760479	0.0994439692044483	0.0680968889289091	3337	tags=46%, list=18%, signal=38%	CR1/F13A1/C7/SERPINA1/C4A/C4B/C1QC/C1QB/C3AR1/C4BPB/C6/C1QA/C5AR1/MASP1/BDKRB1/C1S/SERPINF2/BDKRB2/A2M/C1R/C3/PLAU/SERPINE1/F8/CFB/PROS1/CR2/F2R/F3/VWF/C4BPA/PLAUR
KEGG_GLIOMA	KEGG_GLIOMA	65	0.443945816366501	1.42736330879157	0.0312004623641843	0.10013320723899	0.0685688629084202	5558	tags=46%, list=30%, signal=33%	IGF1/CAMK2B/CALML5/EGFR/CAMK2A/EGF/PDGFRA/PIK3R5/PRKCG/AKT3/PDGFRB/PDGFB/RAF1/SHC1/PIK3CD/CALML3/PIK3R1/CDK4/PIK3CG/PIK3CA/PIK3R3/PRKCB/CAMK2D/E2F2/MTOR/PIK3CB/TGFA/SHC4/MAP2K1/NRAS
KEGG_RENAL_CELL_CARCINOMA	KEGG_RENAL_CELL_CARCINOMA	70	0.439737912966195	1.42887782047069	0.0312243334401153	0.10013320723899	0.0685688629084202	6884	tags=60%, list=37%, signal=38%	HGF/PAK5/TGFB2/PAK3/PIK3R5/AKT3/EGLN1/PDGFB/RAF1/TGFB3/HIF1A/PIK3CD/ARNT2/PGF/PIK3R1/PIK3CG/PTPN11/PIK3CA/SLC2A1/RAPGEF1/VEGFC/GAB1/PIK3R3/JUN/EPAS1/MET/PIK3CB/RAP1B/EGLN2/PAK2/TGFA/MAP2K1/NRAS/FLCN/ARNT/VEGFD/KRAS/SOS2/GRB2/CUL2/TGFB1/ETS1
KEGG_TYPE_I_DIABETES_MELLITUS	KEGG_TYPE_I_DIABETES_MELLITUS	41	0.478934517488392	1.44395684503823	0.0334190231362468	0.104201680672269	0.0713548577325667	5234	tags=59%, list=28%, signal=42%	PTPRN/CD28/CD86/CPE/HLA-DOA/TNF/PRF1/IL12B/IFNG/HLA-DQA1/LTA/CD80/GAD2/HLA-DQB1/IL12A/HLA-DRA/HLA-DRB5/FASLG/GZMB/HLA-DPA1/HLA-DMB/FAS/HLA-DRB1/HLA-C
KEGG_PPAR_SIGNALING_PATHWAY	KEGG_PPAR_SIGNALING_PATHWAY	68	0.436491025748684	1.41700509121291	0.0336134453781513	0.104201680672269	0.0713548577325667	1625	tags=19%, list=9%, signal=18%	ADIPOQ/FABP7/CD36/SLC27A6/PLIN1/RXRG/LPL/SORBS1/UCP1/OLR1/ME1/FADS2/SCD
KEGG_TYPE_II_DIABETES_MELLITUS	KEGG_TYPE_II_DIABETES_MELLITUS	47	0.467207337554998	1.4412300403923	0.035	0.10672131147541	0.0730802415875755	4379	tags=40%, list=23%, signal=31%	ADIPOQ/SLC2A4/CACNA1E/IRS4/ABCC8/CACNA1C/PIK3R5/HK3/CACNA1B/MAFA/TNF/CACNA1G/PIK3CD/IRS2/PIK3R1/PIK3CG/PIK3CA/PKLR/PIK3R3
KEGG_PANCREATIC_CANCER	KEGG_PANCREATIC_CANCER	70	0.431101472157943	1.4008146984272	0.0384153661464586	0.115246098439376	0.0789178150037604	7040	tags=61%, list=38%, signal=38%	EGFR/TGFB2/EGF/PIK3R5/AKT3/ERBB2/RAF1/TGFB3/TGFBR2/PIK3CD/PGF/PIK3R1/CDK4/STAT1/PIK3CG/BRCA2/PIK3CA/STAT3/VEGFC/PLD1/PIK3R3/TGFBR1/E2F2/PIK3CB/ARHGEF6/RAD51/TGFA/MAP2K1/JAK1/CHUK/RALBP1/RALB/CDKN2A/IKBKG/VEGFD/KRAS/RALA/TGFB1/CDK6/SMAD2/RB1/MAPK9/NFKB1
KEGG_MELANOGENESIS	KEGG_MELANOGENESIS	100	0.397584	1.35249481912237	0.0398633257403189	0.117691723614275	0.0805925215468436	6089	tags=53%, list=33%, signal=36%	DCT/GNAO1/CAMK2B/CALML5/ADCY5/CAMK2A/WNT10B/PRKCG/ADCY7/TYRP1/ADCY2/WNT5B/WNT9B/KIT/KITLG/PLCB4/POMC/FZD8/RAF1/LEF1/ADCY8/CREB3L1/TYR/ADCY3/CALML3/WNT3A/MITF/FZD7/CTNNB1/WNT11/FZD10/ADCY9/CREB3L2/FZD4/ADCY1/WNT7A/EDNRB/WNT2/PRKCB/CAMK2D/WNT9A/FZD1/WNT1/TCF7L1/GNAQ/MAP2K1/NRAS/PLCB1/WNT2B/FZD9/ADCY6/EDN1/GSK3B
KEGG_ENDOMETRIAL_CANCER	KEGG_ENDOMETRIAL_CANCER	52	0.438428229313366	1.36837152937733	0.0459627329192547	0.133579192546584	0.0914718862373325	6739	tags=54%, list=36%, signal=35%	CTNNA2/EGFR/EGF/PIK3R5/AKT3/ERBB2/RAF1/LEF1/PIK3CD/FOXO3/PIK3R1/ILK/CTNNB1/PIK3CG/PIK3CA/APC/PIK3R3/PIK3CB/TCF7L1/MAP2K1/NRAS/GSK3B/KRAS/CTNNA1/ELK1/SOS2/GRB2/MLH1
KEGG_ASTHMA	KEGG_ASTHMA	26	0.528553146521375	1.46332059756375	0.0480109739368999	0.13738524849636	0.0940781837467997	5169	tags=62%, list=28%, signal=45%	IL10/FCER1G/IL5/HLA-DOA/MS4A2/TNF/IL13/HLA-DQA1/HLA-DQB1/HLA-DRA/HLA-DRB5/CD40LG/HLA-DPA1/HLA-DMB/HLA-DRB1/CCL11
